# Supplementary material for: Inorganic Chemical Fertilizer Application to Wheat Reduces the Abundance of Putative Plant Growth-Promoting Rhizobacteria
Source: Front Microbiol. 2021 Mar 11;12:642587. doi: 10.3389/fmicb.2021.642587 (PMC7991844; doi:10.3389/fmicb.2021.642587)
Supplement: Supplementary file 1 [file Data_Sheet_1.zip]

Archive with 10 entries (9 files):
- Supplementary_material/
- __MACOSX/._Supplementary_material
- Supplementary_material/Supplementary_Data_S1.xlsx
- __MACOSX/Supplementary_material/._Supplementary_Data_S1.xlsx
- Supplementary_material/Supplementary_Table_S9.xlsx
- __MACOSX/Supplementary_material/._Supplementary_Table_S9.xlsx
- Supplementary_material/Supplementary_Table_S8.xlsx
- __MACOSX/Supplementary_material/._Supplementary_Table_S8.xlsx
- Supplementary_material/Supplementary_material.pdf
- __MACOSX/Supplementary_material/._Supplementary_material.pdf
