# Supplementary material for: Inorganic Chemical Fertilizer Application to Wheat Reduces the Abundance of Putative Plant Growth-Promoting Rhizobacteria
Source: Front Microbiol. 2021 Mar 11;12:642587. doi: 10.3389/fmicb.2021.642587 (PMC7991844; doi:10.3389/fmicb.2021.642587)
Supplement: Supplementary file 1 [file Data_Sheet_1.zip › Supplementary_material/Supplementary_Data_S1.xlsx]

## Sheet: All_isolates
Summary table of all bacterial isolates from Triticum aestivum rhizosphere and rhizoplane
Isolate unique id	Phylum	Family	Genus	Functionality	Isolation method	Isolation media	Compartment	Plant	Treatment	Accession
C1_rhizoplane_1	Proteobacteria	Pseudomonadaceae	Pseudomonas	NPKFe	Colony picking	1/10th TSA	Rhizoplane	Cadenza1	Non-fertilized	MT354024
C1_rhizoplane_13	Proteobacteria	Pseudomonadaceae	Pseudomonas	NPKFe	Colony picking	1/10th TSA	Rhizoplane	Cadenza1	Non-fertilized	MT354030
C1_rhizoplane_14	Proteobacteria	Pseudomonadaceae	Pseudomonas	NPKFe	Colony picking	1/10th TSA	Rhizoplane	Cadenza1	Non-fertilized	MT354031
C1_rhizoplane_15	Actinobacteriota	Microbacteriaceae		N	Colony picking	1/10th TSA	Rhizoplane	Cadenza1	Non-fertilized	MT354032
C1_rhizoplane_16	Proteobacteria	Rhizobiaceae	Allorhizobium-Neorhizobium-Pararhizobium-Rhizobium	NK	Colony picking	1/10th TSA	Rhizoplane	Cadenza1	Non-fertilized	MT354033
C1_rhizoplane_17	Proteobacteria	Pseudomonadaceae	Pseudomonas	NPKFe	Colony picking	1/10th TSA	Rhizoplane	Cadenza1	Non-fertilized	MT354034
C1_rhizoplane_18	Proteobacteria	Pseudomonadaceae	Pseudomonas	NPKFe	Colony picking	1/10th TSA	Rhizoplane	Cadenza1	Non-fertilized	MT354035
C1_rhizoplane_2	Proteobacteria	Pseudomonadaceae	Pseudomonas	NK	Colony picking	1/10th TSA	Rhizoplane	Cadenza1	Non-fertilized	MT354025
C1_rhizoplane_25	Proteobacteria	Pseudomonadaceae	Pseudomonas	NPKFe	Colony picking	1/10th TSA	Rhizoplane	Cadenza1	Non-fertilized	MT354036
C1_rhizoplane_26	Proteobacteria	Rhizobiaceae	Allorhizobium-Neorhizobium-Pararhizobium-Rhizobium	NK	Colony picking	1/10th TSA	Rhizoplane	Cadenza1	Non-fertilized	MT354037
C1_rhizoplane_27	Proteobacteria	Pseudomonadaceae	Pseudomonas	NPKFe	Colony picking	1/10th TSA	Rhizoplane	Cadenza1	Non-fertilized	MT354038
C1_rhizoplane_28	Proteobacteria	Pseudomonadaceae	Pseudomonas	NPKFe	Colony picking	1/10th TSA	Rhizoplane	Cadenza1	Non-fertilized	MT354039
C1_rhizoplane_29	Proteobacteria	Comamonadaceae	Variovorax	NZn	Colony picking	1/10th TSA	Rhizoplane	Cadenza1	Non-fertilized	MT354040
C1_rhizoplane_3	Proteobacteria	Comamonadaceae	Variovorax	N	Colony picking	1/10th TSA	Rhizoplane	Cadenza1	Non-fertilized	MT354026
C1_rhizoplane_36	Proteobacteria	Pseudomonadaceae	Pseudomonas	NPKFe	Colony picking	1/10th TSA	Rhizoplane	Cadenza1	Non-fertilized	MT354041
C1_rhizoplane_38	Proteobacteria	Caulobacteraceae	Caulobacter	N	Colony picking	1/10th TSA	Rhizoplane	Cadenza1	Non-fertilized	MT354042
C1_rhizoplane_39	Proteobacteria	Pseudomonadaceae	Pseudomonas	NPKFe	Colony picking	1/10th TSA	Rhizoplane	Cadenza1	Non-fertilized	MT354043
C1_rhizoplane_4	Actinobacteriota	Micrococcaceae		NK	Colony picking	1/10th TSA	Rhizoplane	Cadenza1	Non-fertilized	MT354027
C1_rhizoplane_40	Proteobacteria	Pseudomonadaceae	Pseudomonas	NPKFe	Colony picking	1/10th TSA	Rhizoplane	Cadenza1	Non-fertilized	MT354044
C1_rhizoplane_41	Proteobacteria	Pseudomonadaceae	Pseudomonas	NPKFeZn	Colony picking	1/10th TSA	Rhizoplane	Cadenza1	Non-fertilized	MT354045
C1_rhizoplane_48	Proteobacteria	Pseudomonadaceae	Pseudomonas	NPKFe	Colony picking	1/10th TSA	Rhizoplane	Cadenza1	Non-fertilized	MT354046
C1_rhizoplane_49	Proteobacteria	Pseudomonadaceae	Pseudomonas	NPKFe	Colony picking	1/10th TSA	Rhizoplane	Cadenza1	Non-fertilized	MT354047
C1_rhizoplane_5	Proteobacteria	Pseudomonadaceae	Pseudomonas	NKFe	Colony picking	1/10th TSA	Rhizoplane	Cadenza1	Non-fertilized	MT354028
C1_rhizoplane_50	Proteobacteria	Pseudomonadaceae	Pseudomonas	NPKFe	Colony picking	1/10th TSA	Rhizoplane	Cadenza1	Non-fertilized	MT354048
C1_rhizoplane_51	Proteobacteria	Pseudomonadaceae	Pseudomonas	NPKFe	Colony picking	1/10th TSA	Rhizoplane	Cadenza1	Non-fertilized	MT354049
C1_rhizoplane_52	Proteobacteria	Comamonadaceae		N	Colony picking	1/10th TSA	Rhizoplane	Cadenza1	Non-fertilized	MT354050
C1_rhizoplane_53	Actinobacteriota	Microbacteriaceae	Microbacterium	NK	Colony picking	1/10th TSA	Rhizoplane	Cadenza1	Non-fertilized	MT354051
C1_rhizoplane_6	Proteobacteria	Pseudomonadaceae	Pseudomonas	NK	Colony picking	1/10th TSA	Rhizoplane	Cadenza1	Non-fertilized	MT354029
C1_rhizoplane_60	Proteobacteria	Pseudomonadaceae	Pseudomonas	NPKFe	Colony picking	1/10th TSA	Rhizoplane	Cadenza1	Non-fertilized	MT354052
C1_rhizoplane_61	Proteobacteria	Pseudomonadaceae	Pseudomonas	N	Colony picking	1/10th TSA	Rhizoplane	Cadenza1	Non-fertilized	MT354053
C1_rhizoplane_62	Proteobacteria	Pseudomonadaceae	Pseudomonas	NPKFeZn	Colony picking	1/10th TSA	Rhizoplane	Cadenza1	Non-fertilized	MT354054
C1_rhizoplane_63	Proteobacteria	Pseudomonadaceae	Pseudomonas	N	Colony picking	1/10th TSA	Rhizoplane	Cadenza1	Non-fertilized	MT354055
C1_rhizoplane_64	Proteobacteria	Pseudomonadaceae	Pseudomonas	N	Colony picking	1/10th TSA	Rhizoplane	Cadenza1	Non-fertilized	MT354056
C1_rhizoplane_65	Proteobacteria	Pseudomonadaceae	Pseudomonas	NKFe	Colony picking	1/10th TSA	Rhizoplane	Cadenza1	Non-fertilized	MT354057
C1_rhizoplane_72	Proteobacteria	Pseudomonadaceae	Pseudomonas	NKFe	Colony picking	1/10th TSA	Rhizoplane	Cadenza1	Non-fertilized	MT354058
C1_rhizoplane_73	Proteobacteria	Pseudomonadaceae	Pseudomonas	N	Colony picking	1/10th TSA	Rhizoplane	Cadenza1	Non-fertilized	MT354059
C1_rhizoplane_74	Proteobacteria	Pseudomonadaceae	Pseudomonas	NKFeZn	Colony picking	1/10th TSA	Rhizoplane	Cadenza1	Non-fertilized	MT354060
C1_rhizoplane_76	Proteobacteria	Xanthomonadaceae	Stenotrophomonas	N	Colony picking	1/10th TSA	Rhizoplane	Cadenza1	Non-fertilized	MT354061
C1_rhizoplane_86	Proteobacteria	Comamonadaceae	Acidovorax	N	Colony picking	1/10th TSA	Rhizoplane	Cadenza1	Non-fertilized	MT354062
C1_rhizoplane_87	Actinobacteriota	Micrococcaceae	Pseudarthrobacter	N	Colony picking	1/10th TSA	Rhizoplane	Cadenza1	Non-fertilized	MT354063
C1_rhizoplane_88	Proteobacteria	Pseudomonadaceae	Pseudomonas	NKFe	Colony picking	1/10th TSA	Rhizoplane	Cadenza1	Non-fertilized	MT354064
C1_rhizoplane_89	Proteobacteria	Pseudomonadaceae	Pseudomonas	NKFe	Colony picking	1/10th TSA	Rhizoplane	Cadenza1	Non-fertilized	MT354065
C1_rhizosphere_24	Proteobacteria	Comamonadaceae		N	Colony picking	TYG	Rhizosphere	Cadenza1	Non-fertilized	MT354066
C1_rhizosphere_27	Firmicutes	Bacillaceae	Bacillus	PKFe	Colony picking	M408	Rhizosphere	Cadenza1	Non-fertilized	MT354067
C1_rhizosphere_28	Proteobacteria	Rhizobiaceae	Mesorhizobium		Colony picking	M408	Rhizosphere	Cadenza1	Non-fertilized	MT354068
C1_rhizosphere_29	Proteobacteria	Beijerinckiaceae	Bosea	NP	Colony picking	M715	Rhizosphere	Cadenza1	Non-fertilized	MT354069
C1_rhizosphere_30	Proteobacteria	Comamonadaceae			Colony picking	TWYE	Rhizosphere	Cadenza1	Non-fertilized	MT354070
C1_rhizosphere_31	Proteobacteria	Burkholderiaceae	Paraburkholderia		Colony picking	TSA	Rhizosphere	Cadenza1	Non-fertilized	MT354071
C1_rhizosphere_32	Proteobacteria	Pseudomonadaceae	Pseudomonas	PKFe	Colony picking	YEM	Rhizosphere	Cadenza1	Non-fertilized	MT354072
C1_rhizosphere_33	Proteobacteria	Beijerinckiaceae	Bosea	PK	Colony picking	TSA	Rhizosphere	Cadenza1	Non-fertilized	MT354073
C1_rhizosphere_34	Actinobacteriota	Micrococcaceae	Pseudarthrobacter	Zn	Colony picking	TYG	Rhizosphere	Cadenza1	Non-fertilized	MT354074
C1_rhizosphere_35	Proteobacteria	Comamonadaceae	Variovorax	PKFe	Colony picking	M408	Rhizosphere	Cadenza1	Non-fertilized	MT354075
C1_rhizosphere_36	Proteobacteria	Rhizobiaceae	Mesorhizobium	P	Colony picking	M408	Rhizosphere	Cadenza1	Non-fertilized	MT354076
C1_rhizosphere_38	Firmicutes	Bacillaceae	Bacillus	PKFe	Colony picking	TWYE	Rhizosphere	Cadenza1	Non-fertilized	MT354077
C1_rhizosphere_40	Proteobacteria	Burkholderiaceae	Paraburkholderia	NK	Colony picking	FM	Rhizosphere	Cadenza1	Non-fertilized	MT354078
C1_rhizosphere_44	Proteobacteria	Comamonadaceae	Variovorax	PKFe	Colony picking	M715	Rhizosphere	Cadenza1	Non-fertilized	MT354079
C1_rhizosphere_45	Firmicutes	Bacillaceae	Bacillus	PKFe	Colony picking	FM	Rhizosphere	Cadenza1	Non-fertilized	MT354080
C1_rhizosphere_47	Actinobacteriota	Micrococcaceae	Arthrobacter		Colony picking	TSA	Rhizosphere	Cadenza1	Non-fertilized	MT354081
C1NPK_rhizoplane_10	Proteobacteria	Xanthomonadaceae	Stenotrophomonas	NZn	Colony picking	1/10th TSA	Rhizoplane	Cadenza5	Fertilized	MT354085
C1NPK_rhizoplane_11	Proteobacteria	Xanthomonadaceae	Stenotrophomonas	NZn	Colony picking	1/10th TSA	Rhizoplane	Cadenza5	Fertilized	MT354086
C1NPK_rhizoplane_12	Proteobacteria	Xanthomonadaceae	Stenotrophomonas	NZn	Colony picking	1/10th TSA	Rhizoplane	Cadenza5	Fertilized	MT354087
C1NPK_rhizoplane_19	Proteobacteria	Xanthomonadaceae	Stenotrophomonas	NZn	Colony picking	1/10th TSA	Rhizoplane	Cadenza5	Fertilized	MT354088
C1NPK_rhizoplane_20	Proteobacteria	Xanthomonadaceae	Stenotrophomonas	NZn	Colony picking	1/10th TSA	Rhizoplane	Cadenza5	Fertilized	MT354089
C1NPK_rhizoplane_21	Proteobacteria	Xanthomonadaceae	Stenotrophomonas	NZn	Colony picking	1/10th TSA	Rhizoplane	Cadenza5	Fertilized	MT354090
C1NPK_rhizoplane_22	Proteobacteria	Xanthomonadaceae	Stenotrophomonas	NZn	Colony picking	1/10th TSA	Rhizoplane	Cadenza5	Fertilized	MT354091
C1NPK_rhizoplane_23	Proteobacteria	Xanthomonadaceae	Stenotrophomonas	NZn	Colony picking	1/10th TSA	Rhizoplane	Cadenza5	Fertilized	MT354092
C1NPK_rhizoplane_30	Proteobacteria	Xanthomonadaceae	Stenotrophomonas	NZn	Colony picking	1/10th TSA	Rhizoplane	Cadenza5	Fertilized	MT354093
C1NPK_rhizoplane_31	Proteobacteria	Xanthomonadaceae	Stenotrophomonas	NZn	Colony picking	1/10th TSA	Rhizoplane	Cadenza5	Fertilized	MT354094
C1NPK_rhizoplane_32	Proteobacteria	Rhizobiaceae	Allorhizobium-Neorhizobium-Pararhizobium-Rhizobium	NZn	Colony picking	1/10th TSA	Rhizoplane	Cadenza5	Fertilized	MT354095
C1NPK_rhizoplane_35	Proteobacteria	Xanthomonadaceae	Stenotrophomonas	NZn	Colony picking	1/10th TSA	Rhizoplane	Cadenza5	Fertilized	MT354096
C1NPK_rhizoplane_42	Proteobacteria	Xanthomonadaceae	Stenotrophomonas	NZn	Colony picking	1/10th TSA	Rhizoplane	Cadenza5	Fertilized	MT354097
C1NPK_rhizoplane_43	Proteobacteria	Xanthomonadaceae	Stenotrophomonas	NZn	Colony picking	1/10th TSA	Rhizoplane	Cadenza5	Fertilized	MT354098
C1NPK_rhizoplane_44	Proteobacteria	Xanthomonadaceae	Stenotrophomonas	NZn	Colony picking	1/10th TSA	Rhizoplane	Cadenza5	Fertilized	MT354099
C1NPK_rhizoplane_45	Proteobacteria	Xanthomonadaceae	Stenotrophomonas	NZn	Colony picking	1/10th TSA	Rhizoplane	Cadenza5	Fertilized	MT354100
C1NPK_rhizoplane_47	Proteobacteria	Xanthomonadaceae	Stenotrophomonas	NZn	Colony picking	1/10th TSA	Rhizoplane	Cadenza5	Fertilized	MT354101
C1NPK_rhizoplane_54	Proteobacteria	Xanthomonadaceae	Stenotrophomonas	N	Colony picking	1/10th TSA	Rhizoplane	Cadenza5	Fertilized	MT354102
C1NPK_rhizoplane_55	Actinobacteriota	Microbacteriaceae	Microbacterium	NZn	Colony picking	1/10th TSA	Rhizoplane	Cadenza5	Fertilized	MT354103
C1NPK_rhizoplane_56	Proteobacteria	Xanthomonadaceae	Stenotrophomonas	NZn	Colony picking	1/10th TSA	Rhizoplane	Cadenza5	Fertilized	MT354104
C1NPK_rhizoplane_57	Proteobacteria	Xanthomonadaceae	Stenotrophomonas	NZn	Colony picking	1/10th TSA	Rhizoplane	Cadenza5	Fertilized	MT354105
C1NPK_rhizoplane_58	Proteobacteria	Xanthomonadaceae	Stenotrophomonas	NZn	Colony picking	1/10th TSA	Rhizoplane	Cadenza5	Fertilized	MT354106
C1NPK_rhizoplane_59	Actinobacteriota	Microbacteriaceae	Microbacterium	NZn	Colony picking	1/10th TSA	Rhizoplane	Cadenza5	Fertilized	MT354107
C1NPK_rhizoplane_66	Actinobacteriota	Microbacteriaceae	Microbacterium	N	Colony picking	1/10th TSA	Rhizoplane	Cadenza5	Fertilized	MT354108
C1NPK_rhizoplane_67	Actinobacteriota	Micrococcaceae	Pseudarthrobacter	N	Colony picking	1/10th TSA	Rhizoplane	Cadenza5	Fertilized	MT354109
C1NPK_rhizoplane_68	Proteobacteria	Rhizobiaceae	Allorhizobium-Neorhizobium-Pararhizobium-Rhizobium	N	Colony picking	1/10th TSA	Rhizoplane	Cadenza5	Fertilized	MT354110
C1NPK_rhizoplane_69	Actinobacteriota	Micrococcaceae		N	Colony picking	1/10th TSA	Rhizoplane	Cadenza5	Fertilized	MT354111
C1NPK_rhizoplane_7	Proteobacteria	Xanthomonadaceae	Stenotrophomonas	NZn	Colony picking	1/10th TSA	Rhizoplane	Cadenza5	Fertilized	MT354082
C1NPK_rhizoplane_70	Actinobacteriota	Microbacteriaceae	Microbacterium	N	Colony picking	1/10th TSA	Rhizoplane	Cadenza5	Fertilized	MT354112
C1NPK_rhizoplane_71	Proteobacteria	Caulobacteraceae	Brevundimonas	N	Colony picking	1/10th TSA	Rhizoplane	Cadenza5	Fertilized	MT354113
C1NPK_rhizoplane_78	Proteobacteria	Xanthomonadaceae	Stenotrophomonas	N	Colony picking	1/10th TSA	Rhizoplane	Cadenza5	Fertilized	MT354114
C1NPK_rhizoplane_79	Proteobacteria	Rhizobiaceae	Allorhizobium-Neorhizobium-Pararhizobium-Rhizobium	NZn	Colony picking	1/10th TSA	Rhizoplane	Cadenza5	Fertilized	MT354115
C1NPK_rhizoplane_8	Proteobacteria	Xanthomonadaceae	Stenotrophomonas	NZn	Colony picking	1/10th TSA	Rhizoplane	Cadenza5	Fertilized	MT354083
C1NPK_rhizoplane_80	Proteobacteria	Rhizobiaceae	Allorhizobium-Neorhizobium-Pararhizobium-Rhizobium	Zn	Colony picking	1/10th TSA	Rhizoplane	Cadenza5	Fertilized	MT354116
C1NPK_rhizoplane_82	Proteobacteria	Pseudomonadaceae	Pseudomonas	NP	Colony picking	1/10th TSA	Rhizoplane	Cadenza5	Fertilized	MT354117
C1NPK_rhizoplane_83	Proteobacteria	Rhodanobacteraceae	Rhodanobacter	N	Colony picking	1/10th TSA	Rhizoplane	Cadenza5	Fertilized	MT354118
C1NPK_rhizoplane_9	Proteobacteria	Xanthomonadaceae	Stenotrophomonas	NZn	Colony picking	1/10th TSA	Rhizoplane	Cadenza5	Fertilized	MT354084
C1NPK_rhizoplane_90	Actinobacteriota	Micrococcaceae		NZn	Colony picking	1/10th TSA	Rhizoplane	Cadenza5	Fertilized	MT354119
C1NPK_rhizoplane_91	Proteobacteria	Xanthomonadaceae	Stenotrophomonas	N	Colony picking	1/10th TSA	Rhizoplane	Cadenza5	Fertilized	MT354120
C1NPK_rhizoplane_94	Actinobacteriota	Microbacteriaceae	Microbacterium	N	Colony picking	1/10th TSA	Rhizoplane	Cadenza5	Fertilized	MT354121
C1NPK_rhizosphere_1	Actinobacteriota	Micrococcaceae			Colony picking	10TSA	Rhizosphere	Cadenza5	Fertilized	MT354122
C1NPK_rhizosphere_12	Actinobacteriota	Microbacteriaceae	Leifsonia	NK	Colony picking	M715	Rhizosphere	Cadenza5	Fertilized	MT354129
C1NPK_rhizosphere_14	Proteobacteria	Rhodanobacteraceae	Rhodanobacter		Colony picking	10TSA	Rhizosphere	Cadenza5	Fertilized	MT354130
C1NPK_rhizosphere_15	Actinobacteriota	Microbacteriaceae	Microbacterium		Colony picking	TYG	Rhizosphere	Cadenza5	Fertilized	MT354131
C1NPK_rhizosphere_17	Firmicutes	Bacillaceae	Bacillus	NK	Colony picking	10TSA	Rhizosphere	Cadenza5	Fertilized	MT354132
C1NPK_rhizosphere_18	Firmicutes	Bacillaceae	Bacillus	N	Colony picking	TYG	Rhizosphere	Cadenza5	Fertilized	MT354133
C1NPK_rhizosphere_19	Actinobacteriota	Microbacteriaceae	Microbacterium	N	Colony picking	M408	Rhizosphere	Cadenza5	Fertilized	MT354134
C1NPK_rhizosphere_2	Firmicutes	Bacillaceae	Bacillus	N	Colony picking	TYG	Rhizosphere	Cadenza5	Fertilized	MT354123
C1NPK_rhizosphere_20	Actinobacteriota	Microbacteriaceae	Microbacterium	K	Colony picking	M715	Rhizosphere	Cadenza5	Fertilized	MT354135
C1NPK_rhizosphere_21	Firmicutes	Bacillaceae	Bacillus		Colony picking	TWYE	Rhizosphere	Cadenza5	Fertilized	MT354136
C1NPK_rhizosphere_22	Firmicutes	Bacillaceae	Bacillus		Colony picking	10TSA	Rhizosphere	Cadenza5	Fertilized	MT354137
C1NPK_rhizosphere_23	Actinobacteriota	Microbacteriaceae	Leifsonia	N	Colony picking	TYG	Rhizosphere	Cadenza5	Fertilized	MT354138
C1NPK_rhizosphere_24	Proteobacteria	Rhodanobacteraceae	Rhodanobacter		Colony picking	YEM	Rhizosphere	Cadenza5	Fertilized	MT354139
C1NPK_rhizosphere_27	Actinobacteriota	Microbacteriaceae	Leifsonia	N	Colony picking	M408	Rhizosphere	Cadenza5	Fertilized	MT354140
C1NPK_rhizosphere_3	Actinobacteriota	Microbacteriaceae	Leifsonia	N	Colony picking	YEM	Rhizosphere	Cadenza5	Fertilized	MT354124
C1NPK_rhizosphere_30	Proteobacteria	Rhodanobacteraceae	Rhodanobacter		Colony picking	TSA	Rhizosphere	Cadenza5	Fertilized	MT354141
C1NPK_rhizosphere_32	Actinobacteriota	Microbacteriaceae	Leifsonia		Colony picking	YEM	Rhizosphere	Cadenza5	Fertilized	MT354142
C1NPK_rhizosphere_33	Firmicutes	Bacillaceae	Bacillus		Colony picking	10TSA	Rhizosphere	Cadenza5	Fertilized	MT354143
C1NPK_rhizosphere_35	Firmicutes	Bacillaceae	Bacillus		Colony picking	M715	Rhizosphere	Cadenza5	Fertilized	MT354144
C1NPK_rhizosphere_36	Firmicutes	Bacillaceae	Bacillus	N	Colony picking	FM	Rhizosphere	Cadenza5	Fertilized	MT354145
C1NPK_rhizosphere_38	Firmicutes	Bacillaceae	Bacillus		Colony picking	TSA	Rhizosphere	Cadenza5	Fertilized	MT354146
C1NPK_rhizosphere_39	Proteobacteria	Rhodanobacteraceae	Rhodanobacter		Colony picking	YEM	Rhizosphere	Cadenza5	Fertilized	MT354147
C1NPK_rhizosphere_4	Actinobacteriota	Micrococcaceae	Pseudarthrobacter	N	Colony picking	M715	Rhizosphere	Cadenza5	Fertilized	MT354125
C1NPK_rhizosphere_40	Actinobacteriota	Microbacteriaceae	Microbacterium		Colony picking	M408	Rhizosphere	Cadenza5	Fertilized	MT354148
C1NPK_rhizosphere_41	Firmicutes	Bacillaceae	Bacillus	N	Colony picking	TSA	Rhizosphere	Cadenza5	Fertilized	MT354149
C1NPK_rhizosphere_42	Firmicutes	Bacillaceae	Bacillus	N	Colony picking	YEM	Rhizosphere	Cadenza5	Fertilized	MT354150
C1NPK_rhizosphere_43	Firmicutes	Bacillaceae	Bacillus	N	Colony picking	M715	Rhizosphere	Cadenza5	Fertilized	MT354151
C1NPK_rhizosphere_44	Actinobacteriota	Microbacteriaceae	Microbacterium		Colony picking	FM	Rhizosphere	Cadenza5	Fertilized	MT354152
C1NPK_rhizosphere_46	Proteobacteria	Rhodanobacteraceae			Colony picking	TYG	Rhizosphere	Cadenza5	Fertilized	MT354153
C1NPK_rhizosphere_6	Actinobacteriota	Micrococcaceae	Pseudarthrobacter		Colony picking	10TSA	Rhizosphere	Cadenza5	Fertilized	MT354126
C1NPK_rhizosphere_7	Proteobacteria	Rhodanobacteraceae	Rhodanobacter		Colony picking	TYG	Rhizosphere	Cadenza5	Fertilized	MT354127
C1NPK_rhizosphere_8	Actinobacteriota	Microbacteriaceae	Microbacterium		Colony picking	YEM	Rhizosphere	Cadenza5	Fertilized	MT354128
C2_rhizoplane_1	Proteobacteria	Pseudomonadaceae	Pseudomonas	NPKFe	Colony picking	1/10th TSA	Rhizoplane	Cadenza2	Non-fertilized	MT354154
C2_rhizoplane_10	Proteobacteria	Pseudomonadaceae	Pseudomonas	NPKFe	Colony picking	1/10th TSA	Rhizoplane	Cadenza2	Non-fertilized	MT354161
C2_rhizoplane_11	Proteobacteria	Pseudomonadaceae	Pseudomonas	NPKFe	Colony picking	1/10th TSA	Rhizoplane	Cadenza2	Non-fertilized	MT354162
C2_rhizoplane_12	Proteobacteria	Pseudomonadaceae	Pseudomonas	NPKFe	Colony picking	1/10th TSA	Rhizoplane	Cadenza2	Non-fertilized	MT354163
C2_rhizoplane_13	Actinobacteriota	Micrococcaceae		N	Colony picking	1/10th TSA	Rhizoplane	Cadenza2	Non-fertilized	MT354164
C2_rhizoplane_15	Proteobacteria	Pseudomonadaceae	Pseudomonas	NPKFe	Colony picking	1/10th TSA	Rhizoplane	Cadenza2	Non-fertilized	MT354165
C2_rhizoplane_16	Proteobacteria	Pseudomonadaceae	Pseudomonas	NPKFe	Colony picking	1/10th TSA	Rhizoplane	Cadenza2	Non-fertilized	MT354166
C2_rhizoplane_18	Proteobacteria	Pseudomonadaceae	Pseudomonas	NKFe	Colony picking	1/10th TSA	Rhizoplane	Cadenza2	Non-fertilized	MT354167
C2_rhizoplane_19	Proteobacteria	Comamonadaceae	Variovorax	N	Colony picking	1/10th TSA	Rhizoplane	Cadenza2	Non-fertilized	MT354168
C2_rhizoplane_2	Proteobacteria	Pseudomonadaceae	Pseudomonas	N	Colony picking	1/10th TSA	Rhizoplane	Cadenza2	Non-fertilized	MT354155
C2_rhizoplane_20	Proteobacteria	Pseudomonadaceae	Pseudomonas	NPKFe	Colony picking	1/10th TSA	Rhizoplane	Cadenza2	Non-fertilized	MT354169
C2_rhizoplane_21	Proteobacteria	Pseudomonadaceae	Pseudomonas	NPKFe	Colony picking	1/10th TSA	Rhizoplane	Cadenza2	Non-fertilized	MT354170
C2_rhizoplane_22	Proteobacteria	Pseudomonadaceae	Pseudomonas	NPKFeZn	Colony picking	1/10th TSA	Rhizoplane	Cadenza2	Non-fertilized	MT354171
C2_rhizoplane_23	Proteobacteria	Pseudomonadaceae	Pseudomonas	NFeZn	Colony picking	1/10th TSA	Rhizoplane	Cadenza2	Non-fertilized	MT354172
C2_rhizoplane_24	Proteobacteria	Pseudomonadaceae	Pseudomonas	NPKFe	Colony picking	1/10th TSA	Rhizoplane	Cadenza2	Non-fertilized	MT354173
C2_rhizoplane_25	Actinobacteriota	Micrococcaceae	Arthrobacter	N	Colony picking	1/10th TSA	Rhizoplane	Cadenza2	Non-fertilized	MT354174
C2_rhizoplane_26	Proteobacteria	Pseudomonadaceae	Pseudomonas	NPKFe	Colony picking	1/10th TSA	Rhizoplane	Cadenza2	Non-fertilized	MT354175
C2_rhizoplane_27	Proteobacteria	Pseudomonadaceae	Pseudomonas	NPKFe	Colony picking	1/10th TSA	Rhizoplane	Cadenza2	Non-fertilized	MT354176
C2_rhizoplane_28	Proteobacteria	Pseudomonadaceae	Pseudomonas	NKFe	Colony picking	1/10th TSA	Rhizoplane	Cadenza2	Non-fertilized	MT354177
C2_rhizoplane_3	Proteobacteria	Pseudomonadaceae	Pseudomonas	NPKFe	Colony picking	1/10th TSA	Rhizoplane	Cadenza2	Non-fertilized	MT354156
C2_rhizoplane_30	Proteobacteria	Pseudomonadaceae	Pseudomonas	NKFe	Colony picking	1/10th TSA	Rhizoplane	Cadenza2	Non-fertilized	MT354178
C2_rhizoplane_31	Proteobacteria	Pseudomonadaceae	Pseudomonas	NZn	Colony picking	1/10th TSA	Rhizoplane	Cadenza2	Non-fertilized	MT354179
C2_rhizoplane_32	Proteobacteria	Pseudomonadaceae	Pseudomonas	NPKFe	Colony picking	1/10th TSA	Rhizoplane	Cadenza2	Non-fertilized	MT354180
C2_rhizoplane_36	Proteobacteria	Pseudomonadaceae	Pseudomonas	NPKFe	Colony picking	1/10th TSA	Rhizoplane	Cadenza2	Non-fertilized	MT354181
C2_rhizoplane_38	Proteobacteria	Pseudomonadaceae	Pseudomonas	NKFe	Colony picking	1/10th TSA	Rhizoplane	Cadenza2	Non-fertilized	MT354182
C2_rhizoplane_39	Proteobacteria	Xanthomonadaceae	Stenotrophomonas	NFe	Colony picking	1/10th TSA	Rhizoplane	Cadenza2	Non-fertilized	MT354183
C2_rhizoplane_4	Proteobacteria	Pseudomonadaceae	Pseudomonas	NPKFe	Colony picking	1/10th TSA	Rhizoplane	Cadenza2	Non-fertilized	MT354157
C2_rhizoplane_40	Actinobacteriota	Micrococcaceae	Pseudarthrobacter	N	Colony picking	1/10th TSA	Rhizoplane	Cadenza2	Non-fertilized	MT354184
C2_rhizoplane_43	Proteobacteria	Pseudomonadaceae	Pseudomonas	NPKFeZn	Colony picking	1/10th TSA	Rhizoplane	Cadenza2	Non-fertilized	MT354185
C2_rhizoplane_44	Proteobacteria	Pseudomonadaceae	Pseudomonas	NPKFeZn	Colony picking	1/10th TSA	Rhizoplane	Cadenza2	Non-fertilized	MT354186
C2_rhizoplane_45	Proteobacteria	Pseudomonadaceae	Pseudomonas	NPKFe	Colony picking	1/10th TSA	Rhizoplane	Cadenza2	Non-fertilized	MT354187
C2_rhizoplane_46	Proteobacteria	Pseudomonadaceae	Pseudomonas	NPKFe	Colony picking	1/10th TSA	Rhizoplane	Cadenza2	Non-fertilized	MT354188
C2_rhizoplane_48	Proteobacteria	Pseudomonadaceae	Pseudomonas	NPKFe	Colony picking	1/10th TSA	Rhizoplane	Cadenza2	Non-fertilized	MT354189
C2_rhizoplane_5	Proteobacteria	Pseudomonadaceae	Pseudomonas	NPKFe	Colony picking	1/10th TSA	Rhizoplane	Cadenza2	Non-fertilized	MT354158
C2_rhizoplane_6	Proteobacteria	Pseudomonadaceae	Pseudomonas	NPKFe	Colony picking	1/10th TSA	Rhizoplane	Cadenza2	Non-fertilized	MT354159
C2_rhizoplane_8	Proteobacteria	Pseudomonadaceae	Pseudomonas	NPKFe	Colony picking	1/10th TSA	Rhizoplane	Cadenza2	Non-fertilized	MT354160
C2_rhizosphere_1	Actinobacteriota	Micrococcaceae		N	Colony picking	10TSA	Rhizosphere	Cadenza2	Non-fertilized	MT354190
C2_rhizosphere_10	Firmicutes	Bacillaceae	Bacillus	K	Colony picking	10TSA	Rhizosphere	Cadenza2	Non-fertilized	MT354198
C2_rhizosphere_11	Actinobacteriota	Micrococcaceae	Arthrobacter	NZn	Colony picking	TSA	Rhizosphere	Cadenza2	Non-fertilized	MT354199
C2_rhizosphere_12	Actinobacteriota	Microbacteriaceae	Microbacterium	N	Colony picking	TYG	Rhizosphere	Cadenza2	Non-fertilized	MT354200
C2_rhizosphere_13	Firmicutes	Bacillaceae	Bacillus	N	Colony picking	YEM	Rhizosphere	Cadenza2	Non-fertilized	MT354201
C2_rhizosphere_14	Firmicutes	Bacillaceae	Bacillus	N	Colony picking	M408	Rhizosphere	Cadenza2	Non-fertilized	MT354202
C2_rhizosphere_15	Proteobacteria	Rhodanobacteraceae	Luteibacter		Colony picking	M715	Rhizosphere	Cadenza2	Non-fertilized	MT354203
C2_rhizosphere_17	Actinobacteriota	Micrococcaceae	Arthrobacter	N	Colony picking	10TSA	Rhizosphere	Cadenza2	Non-fertilized	MT354204
C2_rhizosphere_18	Actinobacteriota	Micrococcaceae			Colony picking	10TSA	Rhizosphere	Cadenza2	Non-fertilized	MT354205
C2_rhizosphere_2	Firmicutes	Bacillaceae	Bacillus		Colony picking	10TSA	Rhizosphere	Cadenza2	Non-fertilized	MT354191
C2_rhizosphere_20	Proteobacteria	Burkholderiaceae	Paraburkholderia	NPK	Colony picking	TYG	Rhizosphere	Cadenza2	Non-fertilized	MT354206
C2_rhizosphere_21	Actinobacteriota	Microbacteriaceae	Microbacterium	N	Colony picking	YEM	Rhizosphere	Cadenza2	Non-fertilized	MT354207
C2_rhizosphere_22	Actinobacteriota	Microbacteriaceae	Microbacterium	N	Colony picking	M408	Rhizosphere	Cadenza2	Non-fertilized	MT354208
C2_rhizosphere_25	Firmicutes	Bacillaceae	Bacillus	NP	Colony picking	10TSA	Rhizosphere	Cadenza2	Non-fertilized	MT354209
C2_rhizosphere_26	Proteobacteria	Comamonadaceae	Acidovorax	N	Colony picking	TSA	Rhizosphere	Cadenza2	Non-fertilized	MT354210
C2_rhizosphere_28	Actinobacteriota	Microbacteriaceae	Microbacterium	N	Colony picking	TYG	Rhizosphere	Cadenza2	Non-fertilized	MT354211
C2_rhizosphere_29	Proteobacteria	Comamonadaceae	Variovorax	N	Colony picking	YEM	Rhizosphere	Cadenza2	Non-fertilized	MT354212
C2_rhizosphere_30	Actinobacteriota	Micrococcaceae	Pseudarthrobacter	N	Colony picking	M715	Rhizosphere	Cadenza2	Non-fertilized	MT354213
C2_rhizosphere_31	Actinobacteriota	Microbacteriaceae	Microbacterium	N	Colony picking	FM	Rhizosphere	Cadenza2	Non-fertilized	MT354214
C2_rhizosphere_32	Proteobacteria	Comamonadaceae	Acidovorax		Colony picking	TWYE	Rhizosphere	Cadenza2	Non-fertilized	MT354215
C2_rhizosphere_33	Firmicutes	Bacillaceae	Bacillus	N	Colony picking	10TSA	Rhizosphere	Cadenza2	Non-fertilized	MT354216
C2_rhizosphere_34	Proteobacteria	Kaistiaceae	Kaistia	N	Colony picking	TSA	Rhizosphere	Cadenza2	Non-fertilized	MT354217
C2_rhizosphere_35	Proteobacteria	Rhizobiaceae	Mesorhizobium	NZn	Colony picking	TSA	Rhizosphere	Cadenza2	Non-fertilized	MT354218
C2_rhizosphere_36	Proteobacteria	Rhodanobacteraceae	Luteibacter	N	Colony picking	YEM	Rhizosphere	Cadenza2	Non-fertilized	MT354219
C2_rhizosphere_37	Actinobacteriota	Micrococcaceae	Arthrobacter	NPK	Colony picking	M408	Rhizosphere	Cadenza2	Non-fertilized	MT354220
C2_rhizosphere_38	Proteobacteria	Rhodanobacteraceae	Luteibacter	N	Colony picking	M715	Rhizosphere	Cadenza2	Non-fertilized	MT354221
C2_rhizosphere_39	Firmicutes	Bacillaceae	Bacillus	N	Colony picking	FM	Rhizosphere	Cadenza2	Non-fertilized	MT354222
C2_rhizosphere_4	Actinobacteriota	Micrococcaceae		N	Colony picking	TYG	Rhizosphere	Cadenza2	Non-fertilized	MT354192
C2_rhizosphere_40	Proteobacteria	Comamonadaceae	Acidovorax		Colony picking	TWYE	Rhizosphere	Cadenza2	Non-fertilized	MT354223
C2_rhizosphere_41	Firmicutes	Bacillaceae	Bacillus	NP	Colony picking	10TSA	Rhizosphere	Cadenza2	Non-fertilized	MT354224
C2_rhizosphere_42	Proteobacteria	Beijerinckiaceae	Bosea	NP	Colony picking	TSA	Rhizosphere	Cadenza2	Non-fertilized	MT354225
C2_rhizosphere_43	Actinobacteriota	Microbacteriaceae	Microbacterium	N	Colony picking	TSA	Rhizosphere	Cadenza2	Non-fertilized	MT354226
C2_rhizosphere_45	Actinobacteriota	Intrasporangiaceae		N	Colony picking	M408	Rhizosphere	Cadenza2	Non-fertilized	MT354227
C2_rhizosphere_46	Actinobacteriota	Streptomycetaceae	Streptomyces	N	Colony picking	M715	Rhizosphere	Cadenza2	Non-fertilized	MT354228
C2_rhizosphere_47	Proteobacteria	Oxalobacteraceae	Massilia	N	Colony picking	FM	Rhizosphere	Cadenza2	Non-fertilized	MT354229
C2_rhizosphere_48	Actinobacteriota	Micrococcaceae		N	Colony picking	TWYE	Rhizosphere	Cadenza2	Non-fertilized	MT354230
C2_rhizosphere_5	Actinobacteriota	Micrococcaceae		N	Colony picking	YEM	Rhizosphere	Cadenza2	Non-fertilized	MT354193
C2_rhizosphere_6	Actinobacteriota	Micrococcaceae		N	Colony picking	M408	Rhizosphere	Cadenza2	Non-fertilized	MT354194
C2_rhizosphere_7	Proteobacteria	Rhizobiaceae	Allorhizobium-Neorhizobium-Pararhizobium-Rhizobium	Zn	Colony picking	M715	Rhizosphere	Cadenza2	Non-fertilized	MT354195
C2_rhizosphere_8	Proteobacteria	Burkholderiaceae	Burkholderia-Caballeronia-Paraburkholderia	NPK	Colony picking	FM	Rhizosphere	Cadenza2	Non-fertilized	MT354196
C2_rhizosphere_9	Proteobacteria	Burkholderiaceae	Paraburkholderia		Colony picking	10TSA	Rhizosphere	Cadenza2	Non-fertilized	MT354197
C2NPK_rhizoplane_1	Actinobacteriota	Microbacteriaceae	Microbacterium		Colony picking	1/10th TSA	Rhizoplane	Cadenza6	Fertilized	MT354231
C2NPK_rhizoplane_13	Proteobacteria	Rhizobiaceae	Allorhizobium-Neorhizobium-Pararhizobium-Rhizobium	N	Colony picking	1/10th TSA	Rhizoplane	Cadenza6	Fertilized	MT354238
C2NPK_rhizoplane_14	Proteobacteria	Rhizobiaceae	Allorhizobium-Neorhizobium-Pararhizobium-Rhizobium	N	Colony picking	1/10th TSA	Rhizoplane	Cadenza6	Fertilized	MT354239
C2NPK_rhizoplane_16	Proteobacteria	Rhizobiaceae	Allorhizobium-Neorhizobium-Pararhizobium-Rhizobium		Colony picking	1/10th TSA	Rhizoplane	Cadenza6	Fertilized	MT354240
C2NPK_rhizoplane_17	Actinobacteriota	Microbacteriaceae	Microbacterium		Colony picking	1/10th TSA	Rhizoplane	Cadenza6	Fertilized	MT354241
C2NPK_rhizoplane_19	Proteobacteria	Rhizobiaceae	Allorhizobium-Neorhizobium-Pararhizobium-Rhizobium	N	Colony picking	1/10th TSA	Rhizoplane	Cadenza6	Fertilized	MT354242
C2NPK_rhizoplane_2	Proteobacteria	Rhizobiaceae	Allorhizobium-Neorhizobium-Pararhizobium-Rhizobium	K	Colony picking	1/10th TSA	Rhizoplane	Cadenza6	Fertilized	MT354232
C2NPK_rhizoplane_21	Proteobacteria	Rhizobiaceae	Allorhizobium-Neorhizobium-Pararhizobium-Rhizobium	N	Colony picking	1/10th TSA	Rhizoplane	Cadenza6	Fertilized	MT354243
C2NPK_rhizoplane_23	Actinobacteriota	Microbacteriaceae	Microbacterium		Colony picking	1/10th TSA	Rhizoplane	Cadenza6	Fertilized	MT354244
C2NPK_rhizoplane_24	Proteobacteria	Burkholderiaceae	Paraburkholderia		Colony picking	1/10th TSA	Rhizoplane	Cadenza6	Fertilized	MT354245
C2NPK_rhizoplane_25	Actinobacteriota	Microbacteriaceae	Leifsonia	NK	Colony picking	1/10th TSA	Rhizoplane	Cadenza6	Fertilized	MT354246
C2NPK_rhizoplane_26	Actinobacteriota	Microbacteriaceae	Microbacterium	N	Colony picking	1/10th TSA	Rhizoplane	Cadenza6	Fertilized	MT354247
C2NPK_rhizoplane_27	Proteobacteria	Rhizobiaceae	Allorhizobium-Neorhizobium-Pararhizobium-Rhizobium	N	Colony picking	1/10th TSA	Rhizoplane	Cadenza6	Fertilized	MT354248
C2NPK_rhizoplane_28	Firmicutes	Paenibacillaceae	Paenibacillus	N	Colony picking	1/10th TSA	Rhizoplane	Cadenza6	Fertilized	MT354249
C2NPK_rhizoplane_31	Actinobacteriota	Microbacteriaceae	Microbacterium		Colony picking	1/10th TSA	Rhizoplane	Cadenza6	Fertilized	MT354250
C2NPK_rhizoplane_32	Proteobacteria	Rhizobiaceae	Allorhizobium-Neorhizobium-Pararhizobium-Rhizobium		Colony picking	1/10th TSA	Rhizoplane	Cadenza6	Fertilized	MT354251
C2NPK_rhizoplane_35	Proteobacteria	Rhizobiaceae	Allorhizobium-Neorhizobium-Pararhizobium-Rhizobium	N	Colony picking	1/10th TSA	Rhizoplane	Cadenza6	Fertilized	MT354252
C2NPK_rhizoplane_36	Firmicutes	Bacillaceae	Bacillus	N	Colony picking	1/10th TSA	Rhizoplane	Cadenza6	Fertilized	MT354253
C2NPK_rhizoplane_37	Proteobacteria	Rhizobiaceae	Allorhizobium-Neorhizobium-Pararhizobium-Rhizobium	N	Colony picking	1/10th TSA	Rhizoplane	Cadenza6	Fertilized	MT354254
C2NPK_rhizoplane_38	Proteobacteria	Rhizobiaceae	Allorhizobium-Neorhizobium-Pararhizobium-Rhizobium	N	Colony picking	1/10th TSA	Rhizoplane	Cadenza6	Fertilized	MT354255
C2NPK_rhizoplane_39	Proteobacteria	Rhizobiaceae	Allorhizobium-Neorhizobium-Pararhizobium-Rhizobium		Colony picking	1/10th TSA	Rhizoplane	Cadenza6	Fertilized	MT354256
C2NPK_rhizoplane_41	Proteobacteria	Rhizobiaceae	Allorhizobium-Neorhizobium-Pararhizobium-Rhizobium	NK	Colony picking	1/10th TSA	Rhizoplane	Cadenza6	Fertilized	MT354257
C2NPK_rhizoplane_42	Proteobacteria	Rhizobiaceae	Allorhizobium-Neorhizobium-Pararhizobium-Rhizobium	NKZn	Colony picking	1/10th TSA	Rhizoplane	Cadenza6	Fertilized	MT354258
C2NPK_rhizoplane_45	Proteobacteria	Comamonadaceae	Variovorax	N	Colony picking	1/10th TSA	Rhizoplane	Cadenza6	Fertilized	MT354259
C2NPK_rhizoplane_46	Proteobacteria	Comamonadaceae	Variovorax	NZn	Colony picking	1/10th TSA	Rhizoplane	Cadenza6	Fertilized	MT354260
C2NPK_rhizoplane_47	Proteobacteria	Rhizobiaceae	Allorhizobium-Neorhizobium-Pararhizobium-Rhizobium	Zn	Colony picking	1/10th TSA	Rhizoplane	Cadenza6	Fertilized	MT354261
C2NPK_rhizoplane_5	Proteobacteria	Rhizobiaceae	Allorhizobium-Neorhizobium-Pararhizobium-Rhizobium	N	Colony picking	1/10th TSA	Rhizoplane	Cadenza6	Fertilized	MT354233
C2NPK_rhizoplane_6	Proteobacteria	Rhizobiaceae	Allorhizobium-Neorhizobium-Pararhizobium-Rhizobium	N	Colony picking	1/10th TSA	Rhizoplane	Cadenza6	Fertilized	MT354234
C2NPK_rhizoplane_7	Proteobacteria	Rhizobiaceae	Allorhizobium-Neorhizobium-Pararhizobium-Rhizobium		Colony picking	1/10th TSA	Rhizoplane	Cadenza6	Fertilized	MT354235
C2NPK_rhizoplane_8	Proteobacteria	Rhizobiaceae	Allorhizobium-Neorhizobium-Pararhizobium-Rhizobium		Colony picking	1/10th TSA	Rhizoplane	Cadenza6	Fertilized	MT354236
C2NPK_rhizoplane_9	Proteobacteria	Rhodanobacteraceae	Luteibacter		Colony picking	1/10th TSA	Rhizoplane	Cadenza6	Fertilized	MT354237
C2NPK_rhizosphere_1	Firmicutes	Bacillaceae	Bacillus	N	Colony picking	10TSA	Rhizosphere	Cadenza6	Fertilized	MT354262
C2NPK_rhizosphere_10	Firmicutes	Bacillaceae	Bacillus	N	Colony picking	TSA	Rhizosphere	Cadenza6	Fertilized	MT354270
C2NPK_rhizosphere_11	Firmicutes	Bacillaceae	Bacillus	N	Colony picking	TYG	Rhizosphere	Cadenza6	Fertilized	MT354271
C2NPK_rhizosphere_12	Firmicutes	Bacillaceae	Bacillus	N	Colony picking	YEM	Rhizosphere	Cadenza6	Fertilized	MT354272
C2NPK_rhizosphere_13	Firmicutes	Bacillaceae	Bacillus	N	Colony picking	M408	Rhizosphere	Cadenza6	Fertilized	MT354273
C2NPK_rhizosphere_14	Firmicutes	Bacillaceae	Bacillus	NZn	Colony picking	M715	Rhizosphere	Cadenza6	Fertilized	MT354274
C2NPK_rhizosphere_15	Firmicutes	Bacillaceae	Bacillus	N	Colony picking	FM	Rhizosphere	Cadenza6	Fertilized	MT354275
C2NPK_rhizosphere_16	Firmicutes	Bacillaceae	Bacillus		Colony picking	TWYE	Rhizosphere	Cadenza6	Fertilized	MT354276
C2NPK_rhizosphere_17	Firmicutes	Bacillaceae	Bacillus	N	Colony picking	10TSA	Rhizosphere	Cadenza6	Fertilized	MT354277
C2NPK_rhizosphere_18	Firmicutes	Bacillaceae	Bacillus	N	Colony picking	TSA	Rhizosphere	Cadenza6	Fertilized	MT354278
C2NPK_rhizosphere_19	Firmicutes	Bacillaceae	Bacillus	N	Colony picking	TYG	Rhizosphere	Cadenza6	Fertilized	MT354279
C2NPK_rhizosphere_2	Firmicutes	Bacillaceae	Bacillus	NK	Colony picking	TSA	Rhizosphere	Cadenza6	Fertilized	MT354263
C2NPK_rhizosphere_20	Firmicutes	Bacillaceae	Bacillus	N	Colony picking	YEM	Rhizosphere	Cadenza6	Fertilized	MT354280
C2NPK_rhizosphere_21	Proteobacteria	Rhizobiaceae	Allorhizobium-Neorhizobium-Pararhizobium-Rhizobium	N	Colony picking	M408	Rhizosphere	Cadenza6	Fertilized	MT354281
C2NPK_rhizosphere_22	Firmicutes	Bacillaceae	Bacillus	N	Colony picking	M715	Rhizosphere	Cadenza6	Fertilized	MT354282
C2NPK_rhizosphere_23	Firmicutes	Bacillaceae	Bacillus		Colony picking	FM	Rhizosphere	Cadenza6	Fertilized	MT354283
C2NPK_rhizosphere_24	Firmicutes	Bacillaceae	Bacillus	NZn	Colony picking	TWYE	Rhizosphere	Cadenza6	Fertilized	MT354284
C2NPK_rhizosphere_25	Firmicutes	Bacillaceae	Bacillus	N	Colony picking	10TSA	Rhizosphere	Cadenza6	Fertilized	MT354285
C2NPK_rhizosphere_26	Firmicutes	Bacillaceae	Bacillus	N	Colony picking	TSA	Rhizosphere	Cadenza6	Fertilized	MT354286
C2NPK_rhizosphere_27	Firmicutes	Bacillaceae	Bacillus	N	Colony picking	TYG	Rhizosphere	Cadenza6	Fertilized	MT354287
C2NPK_rhizosphere_28	Firmicutes	Bacillaceae	Bacillus	N	Colony picking	YEM	Rhizosphere	Cadenza6	Fertilized	MT354288
C2NPK_rhizosphere_29	Firmicutes	Bacillaceae	Bacillus	N	Colony picking	M408	Rhizosphere	Cadenza6	Fertilized	MT354289
C2NPK_rhizosphere_3	Firmicutes	Bacillaceae	Bacillus	N	Colony picking	TYG	Rhizosphere	Cadenza6	Fertilized	MT354264
C2NPK_rhizosphere_30	Firmicutes	Bacillaceae	Bacillus	N	Colony picking	M715	Rhizosphere	Cadenza6	Fertilized	MT354290
C2NPK_rhizosphere_31	Firmicutes	Bacillaceae	Bacillus	N	Colony picking	FM	Rhizosphere	Cadenza6	Fertilized	MT354291
C2NPK_rhizosphere_32	Firmicutes	Bacillaceae	Bacillus	K	Colony picking	TWYE	Rhizosphere	Cadenza6	Fertilized	MT354292
C2NPK_rhizosphere_33	Proteobacteria	Sphingomonadaceae	Sphingomonas	N	Colony picking	10TSA	Rhizosphere	Cadenza6	Fertilized	MT354293
C2NPK_rhizosphere_34	Firmicutes	Bacillaceae	Bacillus	N	Colony picking	TSA	Rhizosphere	Cadenza6	Fertilized	MT354294
C2NPK_rhizosphere_35	Firmicutes	Bacillaceae	Bacillus	N	Colony picking	TYG	Rhizosphere	Cadenza6	Fertilized	MT354295
C2NPK_rhizosphere_36	Firmicutes	Bacillaceae	Bacillus	N	Colony picking	YEM	Rhizosphere	Cadenza6	Fertilized	MT354296
C2NPK_rhizosphere_37	Firmicutes	Bacillaceae	Bacillus	N	Colony picking	M408	Rhizosphere	Cadenza6	Fertilized	MT354297
C2NPK_rhizosphere_38	Firmicutes	Bacillaceae	Bacillus	N	Colony picking	M715	Rhizosphere	Cadenza6	Fertilized	MT354298
C2NPK_rhizosphere_39	Firmicutes	Bacillaceae	Bacillus	N	Colony picking	FM	Rhizosphere	Cadenza6	Fertilized	MT354299
C2NPK_rhizosphere_40	Firmicutes	Bacillaceae	Bacillus	N	Colony picking	10TSA	Rhizosphere	Cadenza6	Fertilized	MT354300
C2NPK_rhizosphere_41	Firmicutes	Bacillaceae	Bacillus		Colony picking	10TSA	Rhizosphere	Cadenza6	Fertilized	MT354301
C2NPK_rhizosphere_42	Firmicutes	Bacillaceae	Bacillus	N	Colony picking	TSA	Rhizosphere	Cadenza6	Fertilized	MT354302
C2NPK_rhizosphere_43	Firmicutes	Bacillaceae	Bacillus	N	Colony picking	YEM	Rhizosphere	Cadenza6	Fertilized	MT354303
C2NPK_rhizosphere_44	Firmicutes	Bacillaceae	Bacillus	N	Colony picking	M408	Rhizosphere	Cadenza6	Fertilized	MT354304
C2NPK_rhizosphere_45	Firmicutes	Bacillaceae	Bacillus	N	Colony picking	M715	Rhizosphere	Cadenza6	Fertilized	MT354305
C2NPK_rhizosphere_46	Proteobacteria	Rhizobiaceae	Allorhizobium-Neorhizobium-Pararhizobium-Rhizobium	NFeZn	Colony picking	FM	Rhizosphere	Cadenza6	Fertilized	MT354306
C2NPK_rhizosphere_47	Firmicutes	Bacillaceae	Bacillus	N	Colony picking	TWYE	Rhizosphere	Cadenza6	Fertilized	MT354307
C2NPK_rhizosphere_5	Firmicutes	Bacillaceae	Bacillus	N	Colony picking	M408	Rhizosphere	Cadenza6	Fertilized	MT354265
C2NPK_rhizosphere_6	Firmicutes	Bacillaceae	Bacillus	N	Colony picking	M715	Rhizosphere	Cadenza6	Fertilized	MT354266
C2NPK_rhizosphere_7	Firmicutes	Bacillaceae	Bacillus	N	Colony picking	FM	Rhizosphere	Cadenza6	Fertilized	MT354267
C2NPK_rhizosphere_8	Firmicutes	Bacillaceae	Bacillus	N	Colony picking	TWYE	Rhizosphere	Cadenza6	Fertilized	MT354268
C2NPK_rhizosphere_9	Firmicutes	Bacillaceae	Bacillus	N	Colony picking	10TSA	Rhizosphere	Cadenza6	Fertilized	MT354269
C3_rhizoplane_1	Proteobacteria	Comamonadaceae	Variovorax	NP	Colony picking	1/10th TSA	Rhizoplane	Cadenza3	Non-fertilized	MT354308
C3_rhizoplane_10	Proteobacteria	Rhizobiaceae	Allorhizobium-Neorhizobium-Pararhizobium-Rhizobium	NP	Colony picking	1/10th TSA	Rhizoplane	Cadenza3	Non-fertilized	MT354313
C3_rhizoplane_11	Proteobacteria	Comamonadaceae	Variovorax	N	Colony picking	1/10th TSA	Rhizoplane	Cadenza3	Non-fertilized	MT354314
C3_rhizoplane_12	Proteobacteria	Comamonadaceae	Variovorax	NPFe	Colony picking	1/10th TSA	Rhizoplane	Cadenza3	Non-fertilized	MT354315
C3_rhizoplane_13	Proteobacteria	Comamonadaceae	Variovorax	NPKFe	Colony picking	1/10th TSA	Rhizoplane	Cadenza3	Non-fertilized	MT354316
C3_rhizoplane_15	Proteobacteria	Pseudomonadaceae	Pseudomonas	NPKFe	Colony picking	1/10th TSA	Rhizoplane	Cadenza3	Non-fertilized	MT354317
C3_rhizoplane_2	Proteobacteria	Comamonadaceae	Variovorax	NPFe	Colony picking	1/10th TSA	Rhizoplane	Cadenza3	Non-fertilized	MT354309
C3_rhizoplane_24	Proteobacteria	Rhizobiaceae	Allorhizobium-Neorhizobium-Pararhizobium-Rhizobium	NFe	Colony picking	1/10th TSA	Rhizoplane	Cadenza3	Non-fertilized	MT354318
C3_rhizoplane_25	Proteobacteria	Caulobacteraceae	Caulobacter	NPK	Colony picking	1/10th TSA	Rhizoplane	Cadenza3	Non-fertilized	MT354319
C3_rhizoplane_29	Proteobacteria	Pseudomonadaceae	Pseudomonas	NPKFe	Colony picking	1/10th TSA	Rhizoplane	Cadenza3	Non-fertilized	MT354320
C3_rhizoplane_30	Proteobacteria	Pseudomonadaceae	Pseudomonas	NPKFe	Colony picking	1/10th TSA	Rhizoplane	Cadenza3	Non-fertilized	MT354321
C3_rhizoplane_31	Proteobacteria	Pseudomonadaceae	Pseudomonas	NPKFe	Colony picking	1/10th TSA	Rhizoplane	Cadenza3	Non-fertilized	MT354322
C3_rhizoplane_33	Proteobacteria	Caulobacteraceae	Caulobacter	NPK	Colony picking	1/10th TSA	Rhizoplane	Cadenza3	Non-fertilized	MT354323
C3_rhizoplane_36	Proteobacteria	Rhizobiaceae	Allorhizobium-Neorhizobium-Pararhizobium-Rhizobium	NPFe	Colony picking	1/10th TSA	Rhizoplane	Cadenza3	Non-fertilized	MT354324
C3_rhizoplane_37	Proteobacteria	Pseudomonadaceae	Pseudomonas	NPKFe	Colony picking	1/10th TSA	Rhizoplane	Cadenza3	Non-fertilized	MT354325
C3_rhizoplane_38	Proteobacteria	Pseudomonadaceae	Pseudomonas	NPKFe	Colony picking	1/10th TSA	Rhizoplane	Cadenza3	Non-fertilized	MT354326
C3_rhizoplane_4	Proteobacteria	Comamonadaceae	Variovorax	NPFe	Colony picking	1/10th TSA	Rhizoplane	Cadenza3	Non-fertilized	MT354310
C3_rhizoplane_40	Proteobacteria	Comamonadaceae	Variovorax	N	Colony picking	1/10th TSA	Rhizoplane	Cadenza3	Non-fertilized	MT354327
C3_rhizoplane_41	Proteobacteria	Rhizobiaceae	Allorhizobium-Neorhizobium-Pararhizobium-Rhizobium	NFe	Colony picking	1/10th TSA	Rhizoplane	Cadenza3	Non-fertilized	MT354328
C3_rhizoplane_44	Proteobacteria	Pseudomonadaceae	Pseudomonas	NPFe	Colony picking	1/10th TSA	Rhizoplane	Cadenza3	Non-fertilized	MT354329
C3_rhizoplane_45	Proteobacteria	Pseudomonadaceae	Pseudomonas	NPKFeZn	Colony picking	1/10th TSA	Rhizoplane	Cadenza3	Non-fertilized	MT354330
C3_rhizoplane_47	Proteobacteria	Pseudomonadaceae	Pseudomonas	NPKFe	Colony picking	1/10th TSA	Rhizoplane	Cadenza3	Non-fertilized	MT354331
C3_rhizoplane_48	Proteobacteria	Rhodanobacteraceae	Luteibacter	N	Colony picking	1/10th TSA	Rhizoplane	Cadenza3	Non-fertilized	MT354332
C3_rhizoplane_5	Proteobacteria	Pseudomonadaceae	Pseudomonas	NPKFe	Colony picking	1/10th TSA	Rhizoplane	Cadenza3	Non-fertilized	MT354311
C3_rhizoplane_6	Proteobacteria	Pseudomonadaceae	Pseudomonas	NPKFe	Colony picking	1/10th TSA	Rhizoplane	Cadenza3	Non-fertilized	MT354312
C3_rhizosphere_1	Firmicutes	Bacillaceae	Bacillus	N	Colony picking	10TSA	Rhizosphere	Cadenza3	Non-fertilized	MT354333
C3_rhizosphere_10	Firmicutes	Bacillaceae	Bacillus	N	Colony picking	TSA	Rhizosphere	Cadenza3	Non-fertilized	MT354341
C3_rhizosphere_11	Firmicutes	Bacillaceae	Bacillus	N	Colony picking	TYG	Rhizosphere	Cadenza3	Non-fertilized	MT354342
C3_rhizosphere_12	Firmicutes	Bacillaceae	Bacillus	P	Colony picking	YEM	Rhizosphere	Cadenza3	Non-fertilized	MT354343
C3_rhizosphere_13	Firmicutes	Bacillaceae	Bacillus		Colony picking	M408	Rhizosphere	Cadenza3	Non-fertilized	MT354344
C3_rhizosphere_14	Firmicutes	Bacillaceae	Bacillus	N	Colony picking	M715	Rhizosphere	Cadenza3	Non-fertilized	MT354345
C3_rhizosphere_15	Firmicutes	Bacillaceae	Bacillus	NP	Colony picking	FM	Rhizosphere	Cadenza3	Non-fertilized	MT354346
C3_rhizosphere_17	Firmicutes	Bacillaceae	Bacillus	N	Colony picking	10TSA	Rhizosphere	Cadenza3	Non-fertilized	MT354347
C3_rhizosphere_18	Firmicutes	Bacillaceae	Bacillus	N	Colony picking	TSA	Rhizosphere	Cadenza3	Non-fertilized	MT354348
C3_rhizosphere_19	Firmicutes	Bacillaceae	Bacillus		Colony picking	TYG	Rhizosphere	Cadenza3	Non-fertilized	MT354349
C3_rhizosphere_2	Firmicutes	Bacillaceae	Bacillus	N	Colony picking	TSA	Rhizosphere	Cadenza3	Non-fertilized	MT354334
C3_rhizosphere_20	Firmicutes	Bacillaceae	Bacillus	N	Colony picking	YEM	Rhizosphere	Cadenza3	Non-fertilized	MT354350
C3_rhizosphere_21	Firmicutes	Bacillaceae	Bacillus	N	Colony picking	M408	Rhizosphere	Cadenza3	Non-fertilized	MT354351
C3_rhizosphere_22	Firmicutes	Bacillaceae	Bacillus	NP	Colony picking	M715	Rhizosphere	Cadenza3	Non-fertilized	MT354352
C3_rhizosphere_23	Firmicutes	Bacillaceae	Bacillus	N	Colony picking	FM	Rhizosphere	Cadenza3	Non-fertilized	MT354353
C3_rhizosphere_24	Proteobacteria	Pseudomonadaceae	Pseudomonas		Colony picking	TWYE	Rhizosphere	Cadenza3	Non-fertilized	MT354354
C3_rhizosphere_25	Proteobacteria	Comamonadaceae	Variovorax	N	Colony picking	10TSA	Rhizosphere	Cadenza3	Non-fertilized	MT354355
C3_rhizosphere_26	Firmicutes	Bacillaceae	Bacillus	N	Colony picking	TSA	Rhizosphere	Cadenza3	Non-fertilized	MT354356
C3_rhizosphere_27	Firmicutes	Bacillaceae	Bacillus	N	Colony picking	TYG	Rhizosphere	Cadenza3	Non-fertilized	MT354357
C3_rhizosphere_28	Firmicutes	Bacillaceae	Bacillus	N	Colony picking	YEM	Rhizosphere	Cadenza3	Non-fertilized	MT354358
C3_rhizosphere_29	Firmicutes	Bacillaceae	Bacillus	N	Colony picking	M408	Rhizosphere	Cadenza3	Non-fertilized	MT354359
C3_rhizosphere_3	Firmicutes	Bacillaceae	Bacillus	N	Colony picking	TYG	Rhizosphere	Cadenza3	Non-fertilized	MT354335
C3_rhizosphere_30	Firmicutes	Bacillaceae	Bacillus	NP	Colony picking	M715	Rhizosphere	Cadenza3	Non-fertilized	MT354360
C3_rhizosphere_31	Firmicutes	Bacillaceae	Bacillus	PK	Colony picking	FM	Rhizosphere	Cadenza3	Non-fertilized	MT354361
C3_rhizosphere_33	Firmicutes	Bacillaceae	Bacillus	N	Colony picking	10TSA	Rhizosphere	Cadenza3	Non-fertilized	MT354362
C3_rhizosphere_34	Firmicutes	Bacillaceae	Bacillus		Colony picking	TSA	Rhizosphere	Cadenza3	Non-fertilized	MT354363
C3_rhizosphere_35	Firmicutes	Bacillaceae	Bacillus	N	Colony picking	TYG	Rhizosphere	Cadenza3	Non-fertilized	MT354364
C3_rhizosphere_36	Firmicutes	Bacillaceae	Bacillus	N	Colony picking	YEM	Rhizosphere	Cadenza3	Non-fertilized	MT354365
C3_rhizosphere_37	Firmicutes	Bacillaceae	Bacillus	N	Colony picking	M408	Rhizosphere	Cadenza3	Non-fertilized	MT354366
C3_rhizosphere_38	Firmicutes	Bacillaceae	Bacillus	NK	Colony picking	FM	Rhizosphere	Cadenza3	Non-fertilized	MT354367
C3_rhizosphere_39	Firmicutes	Bacillaceae	Bacillus	NK	Colony picking	TWYE	Rhizosphere	Cadenza3	Non-fertilized	MT354368
C3_rhizosphere_4	Firmicutes	Bacillaceae	Bacillus	N	Colony picking	YEM	Rhizosphere	Cadenza3	Non-fertilized	MT354336
C3_rhizosphere_40	Firmicutes	Bacillaceae	Bacillus	N	Colony picking	TWYE	Rhizosphere	Cadenza3	Non-fertilized	MT354369
C3_rhizosphere_42	Firmicutes	Bacillaceae	Bacillus	NP	Colony picking	TSA	Rhizosphere	Cadenza3	Non-fertilized	MT354370
C3_rhizosphere_43	Firmicutes	Bacillaceae	Bacillus	N	Colony picking	TYG	Rhizosphere	Cadenza3	Non-fertilized	MT354371
C3_rhizosphere_44	Firmicutes	Bacillaceae	Bacillus	N	Colony picking	M408	Rhizosphere	Cadenza3	Non-fertilized	MT354372
C3_rhizosphere_45	Firmicutes	Bacillaceae	Bacillus	N	Colony picking	M715	Rhizosphere	Cadenza3	Non-fertilized	MT354373
C3_rhizosphere_46	Firmicutes	Bacillaceae	Bacillus		Colony picking	FM	Rhizosphere	Cadenza3	Non-fertilized	MT354374
C3_rhizosphere_47	Firmicutes	Bacillaceae	Bacillus	N	Colony picking	TWYE	Rhizosphere	Cadenza3	Non-fertilized	MT354375
C3_rhizosphere_48	Firmicutes	Bacillaceae	Bacillus	N	Colony picking	10TSA	Rhizosphere	Cadenza3	Non-fertilized	MT354376
C3_rhizosphere_5	Firmicutes	Bacillaceae	Bacillus	N	Colony picking	M408	Rhizosphere	Cadenza3	Non-fertilized	MT354337
C3_rhizosphere_6	Firmicutes	Bacillaceae	Bacillus	N	Colony picking	M715	Rhizosphere	Cadenza3	Non-fertilized	MT354338
C3_rhizosphere_7	Firmicutes	Bacillaceae	Bacillus		Colony picking	FM	Rhizosphere	Cadenza3	Non-fertilized	MT354339
C3_rhizosphere_9	Firmicutes	Bacillaceae	Bacillus	NP	Colony picking	10TSA	Rhizosphere	Cadenza3	Non-fertilized	MT354340
C3NPK_rhizoplane_1	Proteobacteria	Rhizobiaceae	Allorhizobium-Neorhizobium-Pararhizobium-Rhizobium	NZn	Colony picking	1/10th TSA	Rhizoplane	Cadenza7	Fertilized	MT354377
C3NPK_rhizoplane_10	Proteobacteria	Rhizobiaceae	Allorhizobium-Neorhizobium-Pararhizobium-Rhizobium		Colony picking	1/10th TSA	Rhizoplane	Cadenza7	Fertilized	MT354382
C3NPK_rhizoplane_11	Proteobacteria	Rhizobiaceae	Allorhizobium-Neorhizobium-Pararhizobium-Rhizobium	N	Colony picking	1/10th TSA	Rhizoplane	Cadenza7	Fertilized	MT354383
C3NPK_rhizoplane_12	Proteobacteria	Xanthomonadaceae	Lysobacter	N	Colony picking	1/10th TSA	Rhizoplane	Cadenza7	Fertilized	MT354384
C3NPK_rhizoplane_14	Actinobacteriota	Microbacteriaceae	Microbacterium		Colony picking	1/10th TSA	Rhizoplane	Cadenza7	Fertilized	MT354385
C3NPK_rhizoplane_15	Proteobacteria	Caulobacteraceae	Brevundimonas	N	Colony picking	1/10th TSA	Rhizoplane	Cadenza7	Fertilized	MT354386
C3NPK_rhizoplane_16	Proteobacteria	Rhizobiaceae	Allorhizobium-Neorhizobium-Pararhizobium-Rhizobium	FeZn	Colony picking	1/10th TSA	Rhizoplane	Cadenza7	Fertilized	MT354387
C3NPK_rhizoplane_18	Proteobacteria	Rhizobiaceae	Allorhizobium-Neorhizobium-Pararhizobium-Rhizobium	NZn	Colony picking	1/10th TSA	Rhizoplane	Cadenza7	Fertilized	MT354388
C3NPK_rhizoplane_19	Proteobacteria	Rhizobiaceae	Allorhizobium-Neorhizobium-Pararhizobium-Rhizobium	N	Colony picking	1/10th TSA	Rhizoplane	Cadenza7	Fertilized	MT354389
C3NPK_rhizoplane_2	Proteobacteria	Xanthomonadaceae	Lysobacter	Zn	Colony picking	1/10th TSA	Rhizoplane	Cadenza7	Fertilized	MT354378
C3NPK_rhizoplane_20	Proteobacteria	Rhizobiaceae	Allorhizobium-Neorhizobium-Pararhizobium-Rhizobium		Colony picking	1/10th TSA	Rhizoplane	Cadenza7	Fertilized	MT354390
C3NPK_rhizoplane_21	Proteobacteria	Rhizobiaceae	Allorhizobium-Neorhizobium-Pararhizobium-Rhizobium		Colony picking	1/10th TSA	Rhizoplane	Cadenza7	Fertilized	MT354391
C3NPK_rhizoplane_22	Proteobacteria	Rhizobiaceae	Agrobacterium		Colony picking	1/10th TSA	Rhizoplane	Cadenza7	Fertilized	MT354392
C3NPK_rhizoplane_24	Actinobacteriota	Microbacteriaceae	Microbacterium	NZn	Colony picking	1/10th TSA	Rhizoplane	Cadenza7	Fertilized	MT354393
C3NPK_rhizoplane_25	Proteobacteria	Xanthomonadaceae	Lysobacter	N	Colony picking	1/10th TSA	Rhizoplane	Cadenza7	Fertilized	MT354394
C3NPK_rhizoplane_29	Proteobacteria	Rhizobiaceae	Allorhizobium-Neorhizobium-Pararhizobium-Rhizobium	NZn	Colony picking	1/10th TSA	Rhizoplane	Cadenza7	Fertilized	MT354395
C3NPK_rhizoplane_30	Proteobacteria	Rhizobiaceae	Allorhizobium-Neorhizobium-Pararhizobium-Rhizobium		Colony picking	1/10th TSA	Rhizoplane	Cadenza7	Fertilized	MT354396
C3NPK_rhizoplane_31	Proteobacteria	Rhizobiaceae	Allorhizobium-Neorhizobium-Pararhizobium-Rhizobium	N	Colony picking	1/10th TSA	Rhizoplane	Cadenza7	Fertilized	MT354397
C3NPK_rhizoplane_32	Proteobacteria	Rhizobiaceae	Allorhizobium-Neorhizobium-Pararhizobium-Rhizobium	NZn	Colony picking	1/10th TSA	Rhizoplane	Cadenza7	Fertilized	MT354398
C3NPK_rhizoplane_33	Proteobacteria	Xanthomonadaceae	Lysobacter	NZn	Colony picking	1/10th TSA	Rhizoplane	Cadenza7	Fertilized	MT354399
C3NPK_rhizoplane_34	Proteobacteria	Caulobacteraceae	Brevundimonas	Zn	Colony picking	1/10th TSA	Rhizoplane	Cadenza7	Fertilized	MT354400
C3NPK_rhizoplane_35	Proteobacteria	Xanthomonadaceae	Lysobacter	NZn	Colony picking	1/10th TSA	Rhizoplane	Cadenza7	Fertilized	MT354401
C3NPK_rhizoplane_36	Proteobacteria	Comamonadaceae	Variovorax		Colony picking	1/10th TSA	Rhizoplane	Cadenza7	Fertilized	MT354402
C3NPK_rhizoplane_37	Proteobacteria	Rhizobiaceae	Allorhizobium-Neorhizobium-Pararhizobium-Rhizobium	NZn	Colony picking	1/10th TSA	Rhizoplane	Cadenza7	Fertilized	MT354403
C3NPK_rhizoplane_38	Proteobacteria	Rhizobiaceae	Allorhizobium-Neorhizobium-Pararhizobium-Rhizobium		Colony picking	1/10th TSA	Rhizoplane	Cadenza7	Fertilized	MT354404
C3NPK_rhizoplane_41	Proteobacteria	Xanthomonadaceae	Lysobacter	NZn	Colony picking	1/10th TSA	Rhizoplane	Cadenza7	Fertilized	MT354405
C3NPK_rhizoplane_43	Proteobacteria	Xanthomonadaceae	Lysobacter	NZn	Colony picking	1/10th TSA	Rhizoplane	Cadenza7	Fertilized	MT354406
C3NPK_rhizoplane_45	Proteobacteria	Rhizobiaceae	Allorhizobium-Neorhizobium-Pararhizobium-Rhizobium	NZn	Colony picking	1/10th TSA	Rhizoplane	Cadenza7	Fertilized	MT354407
C3NPK_rhizoplane_46	Proteobacteria	Rhizobiaceae	Allorhizobium-Neorhizobium-Pararhizobium-Rhizobium		Colony picking	1/10th TSA	Rhizoplane	Cadenza7	Fertilized	MT354408
C3NPK_rhizoplane_47	Proteobacteria	Comamonadaceae	Acidovorax		Colony picking	1/10th TSA	Rhizoplane	Cadenza7	Fertilized	MT354409
C3NPK_rhizoplane_5	Actinobacteriota	Microbacteriaceae	Microbacterium	N	Colony picking	1/10th TSA	Rhizoplane	Cadenza7	Fertilized	MT354379
C3NPK_rhizoplane_6	Actinobacteriota	Microbacteriaceae	Microbacterium		Colony picking	1/10th TSA	Rhizoplane	Cadenza7	Fertilized	MT354380
C3NPK_rhizoplane_8	Proteobacteria	Rhizobiaceae	Allorhizobium-Neorhizobium-Pararhizobium-Rhizobium		Colony picking	1/10th TSA	Rhizoplane	Cadenza7	Fertilized	MT354381
C3NPK_rhizosphere_1	Actinobacteriota	Micrococcaceae	Pseudarthrobacter		Colony picking	10TSA	Rhizosphere	Cadenza7	Fertilized	MT354410
C3NPK_rhizosphere_10	Actinobacteriota	Micrococcaceae	Pseudarthrobacter		Colony picking	TSA	Rhizosphere	Cadenza7	Fertilized	MT354418
C3NPK_rhizosphere_13	Actinobacteriota	Microbacteriaceae	Microbacterium		Colony picking	M408	Rhizosphere	Cadenza7	Fertilized	MT354419
C3NPK_rhizosphere_14	Actinobacteriota	Micrococcaceae	Pseudarthrobacter		Colony picking	FM	Rhizosphere	Cadenza7	Fertilized	MT354420
C3NPK_rhizosphere_15	Actinobacteriota	Micrococcaceae			Colony picking	TWYE	Rhizosphere	Cadenza7	Fertilized	MT354421
C3NPK_rhizosphere_16	Firmicutes	Bacillaceae	Bacillus		Colony picking	TSA	Rhizosphere	Cadenza7	Fertilized	MT354422
C3NPK_rhizosphere_19	Actinobacteriota	Microbacteriaceae	Microbacterium		Colony picking	TYG	Rhizosphere	Cadenza7	Fertilized	MT354423
C3NPK_rhizosphere_2	Actinobacteriota	Microbacteriaceae	Microbacterium		Colony picking	TSA	Rhizosphere	Cadenza7	Fertilized	MT354411
C3NPK_rhizosphere_20	Actinobacteriota	Microbacteriaceae	Leifsonia		Colony picking	YEM	Rhizosphere	Cadenza7	Fertilized	MT354424
C3NPK_rhizosphere_21	Actinobacteriota	Nocardiaceae	Rhodococcus		Colony picking	M408	Rhizosphere	Cadenza7	Fertilized	MT354425
C3NPK_rhizosphere_22	Proteobacteria	Burkholderiaceae	Paraburkholderia		Colony picking	FM	Rhizosphere	Cadenza7	Fertilized	MT354426
C3NPK_rhizosphere_23	Actinobacteriota	Micrococcaceae	Arthrobacter		Colony picking	10TSA	Rhizosphere	Cadenza7	Fertilized	MT354427
C3NPK_rhizosphere_26	Actinobacteriota	Microbacteriaceae	Microbacterium		Colony picking	TSA	Rhizosphere	Cadenza7	Fertilized	MT354428
C3NPK_rhizosphere_28	Actinobacteriota	Microbacteriaceae	Microbacterium	N	Colony picking	YEM	Rhizosphere	Cadenza7	Fertilized	MT354429
C3NPK_rhizosphere_3	Actinobacteriota	Microbacteriaceae	Microbacterium		Colony picking	TYG	Rhizosphere	Cadenza7	Fertilized	MT354412
C3NPK_rhizosphere_30	Firmicutes	Paenibacillaceae	Paenibacillus	N	Colony picking	TWYE	Rhizosphere	Cadenza7	Fertilized	MT354430
C3NPK_rhizosphere_32	Firmicutes	Bacillaceae	Bacillus	N	Colony picking	TSA	Rhizosphere	Cadenza7	Fertilized	MT354431
C3NPK_rhizosphere_35	Actinobacteriota	Microbacteriaceae	Microbacterium	N	Colony picking	TYG	Rhizosphere	Cadenza7	Fertilized	MT354432
C3NPK_rhizosphere_36	Actinobacteriota	Micrococcaceae	Pseudarthrobacter	N	Colony picking	YEM	Rhizosphere	Cadenza7	Fertilized	MT354433
C3NPK_rhizosphere_37	Actinobacteriota	Microbacteriaceae	Microbacterium		Colony picking	M408	Rhizosphere	Cadenza7	Fertilized	MT354434
C3NPK_rhizosphere_38	Firmicutes	Paenibacillaceae	Paenibacillus	Fe	Colony picking	TWYE	Rhizosphere	Cadenza7	Fertilized	MT354435
C3NPK_rhizosphere_4	Firmicutes	Bacillaceae	Bacillus	N	Colony picking	YEM	Rhizosphere	Cadenza7	Fertilized	MT354413
C3NPK_rhizosphere_40	Actinobacteriota	Microbacteriaceae	Microbacterium		Colony picking	TSA	Rhizosphere	Cadenza7	Fertilized	MT354436
C3NPK_rhizosphere_41	Firmicutes	Bacillaceae	Fictibacillus		Colony picking	10TSA	Rhizosphere	Cadenza7	Fertilized	MT354437
C3NPK_rhizosphere_43	Firmicutes	Bacillaceae	Bacillus		Colony picking	YEM	Rhizosphere	Cadenza7	Fertilized	MT354438
C3NPK_rhizosphere_45	Proteobacteria	Burkholderiaceae	Burkholderia-Caballeronia-Paraburkholderia		Colony picking	FM	Rhizosphere	Cadenza7	Fertilized	MT354439
C3NPK_rhizosphere_5	Actinobacteriota	Micrococcaceae	Arthrobacter		Colony picking	M408	Rhizosphere	Cadenza7	Fertilized	MT354414
C3NPK_rhizosphere_7	Actinobacteriota	Microbacteriaceae	Microbacterium		Colony picking	TWYE	Rhizosphere	Cadenza7	Fertilized	MT354415
C3NPK_rhizosphere_8	Firmicutes	Bacillaceae	Bacillus		Colony picking	TSA	Rhizosphere	Cadenza7	Fertilized	MT354416
C3NPK_rhizosphere_9	Actinobacteriota	Microbacteriaceae	Microbacterium		Colony picking	10TSA	Rhizosphere	Cadenza7	Fertilized	MT354417
C4_rhizoplane_1	Proteobacteria	Rhizobiaceae	Allorhizobium-Neorhizobium-Pararhizobium-Rhizobium	NZn	Colony picking	1/10th TSA	Rhizoplane	Cadenza4	Non-fertilized	MT354440
C4_rhizoplane_10	Proteobacteria	Comamonadaceae	Acidovorax	NZn	Colony picking	1/10th TSA	Rhizoplane	Cadenza4	Non-fertilized	MT354448
C4_rhizoplane_12	Proteobacteria	Comamonadaceae	Acidovorax	N	Colony picking	1/10th TSA	Rhizoplane	Cadenza4	Non-fertilized	MT354449
C4_rhizoplane_13	Proteobacteria	Comamonadaceae	Acidovorax	N	Colony picking	1/10th TSA	Rhizoplane	Cadenza4	Non-fertilized	MT354450
C4_rhizoplane_14	Proteobacteria	Rhizobiaceae	Allorhizobium-Neorhizobium-Pararhizobium-Rhizobium	N	Colony picking	1/10th TSA	Rhizoplane	Cadenza4	Non-fertilized	MT354451
C4_rhizoplane_15	Proteobacteria	Rhizobiaceae	Allorhizobium-Neorhizobium-Pararhizobium-Rhizobium	N	Colony picking	1/10th TSA	Rhizoplane	Cadenza4	Non-fertilized	MT354452
C4_rhizoplane_16	Proteobacteria	Rhizobiaceae	Allorhizobium-Neorhizobium-Pararhizobium-Rhizobium	N	Colony picking	1/10th TSA	Rhizoplane	Cadenza4	Non-fertilized	MT354453
C4_rhizoplane_17	Proteobacteria	Rhizobiaceae	Allorhizobium-Neorhizobium-Pararhizobium-Rhizobium	N	Colony picking	1/10th TSA	Rhizoplane	Cadenza4	Non-fertilized	MT354454
C4_rhizoplane_18	Proteobacteria	Comamonadaceae	Acidovorax	N	Colony picking	1/10th TSA	Rhizoplane	Cadenza4	Non-fertilized	MT354455
C4_rhizoplane_19	Proteobacteria	Rhizobiaceae	Allorhizobium-Neorhizobium-Pararhizobium-Rhizobium	NZn	Colony picking	1/10th TSA	Rhizoplane	Cadenza4	Non-fertilized	MT354456
C4_rhizoplane_2	Proteobacteria	Rhizobiaceae	Allorhizobium-Neorhizobium-Pararhizobium-Rhizobium	N	Colony picking	1/10th TSA	Rhizoplane	Cadenza4	Non-fertilized	MT354441
C4_rhizoplane_20	Proteobacteria	Rhizobiaceae	Allorhizobium-Neorhizobium-Pararhizobium-Rhizobium	N	Colony picking	1/10th TSA	Rhizoplane	Cadenza4	Non-fertilized	MT354457
C4_rhizoplane_21	Proteobacteria	Rhizobiaceae	Allorhizobium-Neorhizobium-Pararhizobium-Rhizobium	N	Colony picking	1/10th TSA	Rhizoplane	Cadenza4	Non-fertilized	MT354458
C4_rhizoplane_23	Proteobacteria	Rhizobiaceae	Allorhizobium-Neorhizobium-Pararhizobium-Rhizobium	NP	Colony picking	1/10th TSA	Rhizoplane	Cadenza4	Non-fertilized	MT354459
C4_rhizoplane_26	Proteobacteria	Comamonadaceae	Acidovorax	NZn	Colony picking	1/10th TSA	Rhizoplane	Cadenza4	Non-fertilized	MT354460
C4_rhizoplane_27	Proteobacteria	Rhizobiaceae	Allorhizobium-Neorhizobium-Pararhizobium-Rhizobium	NZn	Colony picking	1/10th TSA	Rhizoplane	Cadenza4	Non-fertilized	MT354461
C4_rhizoplane_29	Proteobacteria	Rhizobiaceae	Allorhizobium-Neorhizobium-Pararhizobium-Rhizobium	NZn	Colony picking	1/10th TSA	Rhizoplane	Cadenza4	Non-fertilized	MT354462
C4_rhizoplane_3	Proteobacteria	Rhizobiaceae	Allorhizobium-Neorhizobium-Pararhizobium-Rhizobium	NZn	Colony picking	1/10th TSA	Rhizoplane	Cadenza4	Non-fertilized	MT354442
C4_rhizoplane_30	Proteobacteria	Rhizobiaceae	Allorhizobium-Neorhizobium-Pararhizobium-Rhizobium	NZn	Colony picking	1/10th TSA	Rhizoplane	Cadenza4	Non-fertilized	MT354463
C4_rhizoplane_32	Proteobacteria	Rhizobiaceae	Allorhizobium-Neorhizobium-Pararhizobium-Rhizobium		Colony picking	1/10th TSA	Rhizoplane	Cadenza4	Non-fertilized	MT354464
C4_rhizoplane_33	Proteobacteria	Rhizobiaceae	Allorhizobium-Neorhizobium-Pararhizobium-Rhizobium	NZn	Colony picking	1/10th TSA	Rhizoplane	Cadenza4	Non-fertilized	MT354465
C4_rhizoplane_34	Proteobacteria	Comamonadaceae	Acidovorax	N	Colony picking	1/10th TSA	Rhizoplane	Cadenza4	Non-fertilized	MT354466
C4_rhizoplane_35	Proteobacteria	Rhizobiaceae	Allorhizobium-Neorhizobium-Pararhizobium-Rhizobium	NZn	Colony picking	1/10th TSA	Rhizoplane	Cadenza4	Non-fertilized	MT354467
C4_rhizoplane_36	Proteobacteria	Comamonadaceae	Acidovorax	N	Colony picking	1/10th TSA	Rhizoplane	Cadenza4	Non-fertilized	MT354468
C4_rhizoplane_37	Proteobacteria	Rhizobiaceae	Allorhizobium-Neorhizobium-Pararhizobium-Rhizobium	NZn	Colony picking	1/10th TSA	Rhizoplane	Cadenza4	Non-fertilized	MT354469
C4_rhizoplane_39	Proteobacteria	Rhizobiaceae	Allorhizobium-Neorhizobium-Pararhizobium-Rhizobium	NZn	Colony picking	1/10th TSA	Rhizoplane	Cadenza4	Non-fertilized	MT354470
C4_rhizoplane_4	Proteobacteria	Rhizobiaceae	Allorhizobium-Neorhizobium-Pararhizobium-Rhizobium	NZn	Colony picking	1/10th TSA	Rhizoplane	Cadenza4	Non-fertilized	MT354443
C4_rhizoplane_40	Proteobacteria	Comamonadaceae	Acidovorax	Zn	Colony picking	1/10th TSA	Rhizoplane	Cadenza4	Non-fertilized	MT354471
C4_rhizoplane_41	Proteobacteria	Comamonadaceae	Acidovorax	NZn	Colony picking	1/10th TSA	Rhizoplane	Cadenza4	Non-fertilized	MT354472
C4_rhizoplane_42	Proteobacteria	Rhizobiaceae	Allorhizobium-Neorhizobium-Pararhizobium-Rhizobium	N	Colony picking	1/10th TSA	Rhizoplane	Cadenza4	Non-fertilized	MT354473
C4_rhizoplane_43	Proteobacteria	Rhizobiaceae	Allorhizobium-Neorhizobium-Pararhizobium-Rhizobium	NZn	Colony picking	1/10th TSA	Rhizoplane	Cadenza4	Non-fertilized	MT354474
C4_rhizoplane_44	Proteobacteria	Comamonadaceae	Acidovorax	N	Colony picking	1/10th TSA	Rhizoplane	Cadenza4	Non-fertilized	MT354475
C4_rhizoplane_45	Proteobacteria	Xanthomonadaceae	Lysobacter	NPKZn	Colony picking	1/10th TSA	Rhizoplane	Cadenza4	Non-fertilized	MT354476
C4_rhizoplane_46	Proteobacteria	Rhizobiaceae	Allorhizobium-Neorhizobium-Pararhizobium-Rhizobium	N	Colony picking	1/10th TSA	Rhizoplane	Cadenza4	Non-fertilized	MT354477
C4_rhizoplane_47	Proteobacteria	Rhizobiaceae	Allorhizobium-Neorhizobium-Pararhizobium-Rhizobium	NZn	Colony picking	1/10th TSA	Rhizoplane	Cadenza4	Non-fertilized	MT354478
C4_rhizoplane_48	Proteobacteria	Comamonadaceae	Acidovorax	Zn	Colony picking	1/10th TSA	Rhizoplane	Cadenza4	Non-fertilized	MT354479
C4_rhizoplane_6	Proteobacteria	Rhizobiaceae	Allorhizobium-Neorhizobium-Pararhizobium-Rhizobium	NZn	Colony picking	1/10th TSA	Rhizoplane	Cadenza4	Non-fertilized	MT354444
C4_rhizoplane_7	Proteobacteria	Rhizobiaceae	Allorhizobium-Neorhizobium-Pararhizobium-Rhizobium	NZn	Colony picking	1/10th TSA	Rhizoplane	Cadenza4	Non-fertilized	MT354445
C4_rhizoplane_8	Proteobacteria	Rhizobiaceae	Allorhizobium-Neorhizobium-Pararhizobium-Rhizobium	N	Colony picking	1/10th TSA	Rhizoplane	Cadenza4	Non-fertilized	MT354446
C4_rhizoplane_9	Proteobacteria	Rhizobiaceae	Allorhizobium-Neorhizobium-Pararhizobium-Rhizobium	N	Colony picking	1/10th TSA	Rhizoplane	Cadenza4	Non-fertilized	MT354447
C4_rhizosphere_1	Firmicutes	Bacillaceae	Bacillus		Colony picking	TSA	Rhizosphere	Cadenza4	Non-fertilized	MT354480
C4_rhizosphere_12	Firmicutes	Bacillaceae	Bacillus	NK	Colony picking	YEM	Rhizosphere	Cadenza4	Non-fertilized	MT354488
C4_rhizosphere_13	Proteobacteria	Pseudomonadaceae	Pseudomonas	N	Colony picking	M408	Rhizosphere	Cadenza4	Non-fertilized	MT354489
C4_rhizosphere_14	Proteobacteria	Pseudomonadaceae	Pseudomonas	N	Colony picking	M715	Rhizosphere	Cadenza4	Non-fertilized	MT354490
C4_rhizosphere_15	Proteobacteria	Pseudomonadaceae	Pseudomonas		Colony picking	FM	Rhizosphere	Cadenza4	Non-fertilized	MT354491
C4_rhizosphere_16	Firmicutes	Bacillaceae	Bacillus	PFe	Colony picking	TWYE	Rhizosphere	Cadenza4	Non-fertilized	MT354492
C4_rhizosphere_18	Firmicutes	Bacillaceae	Bacillus	N	Colony picking	TSA	Rhizosphere	Cadenza4	Non-fertilized	MT354493
C4_rhizosphere_19	Firmicutes	Bacillaceae	Bacillus	N	Colony picking	TYG	Rhizosphere	Cadenza4	Non-fertilized	MT354494
C4_rhizosphere_2	Proteobacteria	Pseudomonadaceae	Pseudomonas	NPKFe	Colony picking	TSA	Rhizosphere	Cadenza4	Non-fertilized	MT354481
C4_rhizosphere_20	Firmicutes	Bacillaceae	Bacillus	N	Colony picking	YEM	Rhizosphere	Cadenza4	Non-fertilized	MT354495
C4_rhizosphere_22	Firmicutes	Bacillaceae	Bacillus	N	Colony picking	M715	Rhizosphere	Cadenza4	Non-fertilized	MT354496
C4_rhizosphere_23	Firmicutes	Bacillaceae	Bacillus		Colony picking	FM	Rhizosphere	Cadenza4	Non-fertilized	MT354497
C4_rhizosphere_24	Proteobacteria	Pseudomonadaceae	Pseudomonas	NPFe	Colony picking	TWYE	Rhizosphere	Cadenza4	Non-fertilized	MT354498
C4_rhizosphere_25	Proteobacteria	Comamonadaceae	Acidovorax	NKFe	Colony picking	10TSA	Rhizosphere	Cadenza4	Non-fertilized	MT354499
C4_rhizosphere_26	Firmicutes	Paenibacillaceae	Paenibacillus	N	Colony picking	TSA	Rhizosphere	Cadenza4	Non-fertilized	MT354500
C4_rhizosphere_3	Firmicutes	Paenibacillaceae	Paenibacillus	NPKFe	Colony picking	TYG	Rhizosphere	Cadenza4	Non-fertilized	MT354482
C4_rhizosphere_30	Proteobacteria	Pseudomonadaceae	Pseudomonas	N	Colony picking	M715	Rhizosphere	Cadenza4	Non-fertilized	MT354501
C4_rhizosphere_31	Proteobacteria	Pseudomonadaceae	Pseudomonas	Zn	Colony picking	FM	Rhizosphere	Cadenza4	Non-fertilized	MT354502
C4_rhizosphere_32	Proteobacteria	Pseudomonadaceae	Pseudomonas		Colony picking	TWYE	Rhizosphere	Cadenza4	Non-fertilized	MT354503
C4_rhizosphere_33	Proteobacteria	Pseudomonadaceae	Pseudomonas	N	Colony picking	10TSA	Rhizosphere	Cadenza4	Non-fertilized	MT354504
C4_rhizosphere_39	Proteobacteria	Pseudomonadaceae	Pseudomonas	N	Colony picking	FM	Rhizosphere	Cadenza4	Non-fertilized	MT354505
C4_rhizosphere_41	Proteobacteria	Pseudomonadaceae	Pseudomonas	N	Colony picking	10TSA	Rhizosphere	Cadenza4	Non-fertilized	MT354506
C4_rhizosphere_43	Proteobacteria	Pseudomonadaceae	Pseudomonas		Colony picking	TYG	Rhizosphere	Cadenza4	Non-fertilized	MT354507
C4_rhizosphere_46	Proteobacteria	Pseudomonadaceae	Pseudomonas		Colony picking	M715	Rhizosphere	Cadenza4	Non-fertilized	MT354508
C4_rhizosphere_47	Proteobacteria	Pseudomonadaceae	Pseudomonas		Colony picking	FM	Rhizosphere	Cadenza4	Non-fertilized	MT354509
C4_rhizosphere_5	Actinobacteriota	Streptomycetaceae	Streptomyces	NFe	Colony picking	M408	Rhizosphere	Cadenza4	Non-fertilized	MT354483
C4_rhizosphere_6	Firmicutes	Bacillaceae	Bacillus	N	Colony picking	M715	Rhizosphere	Cadenza4	Non-fertilized	MT354484
C4_rhizosphere_7	Proteobacteria	Pseudomonadaceae	Pseudomonas	N	Colony picking	FM	Rhizosphere	Cadenza4	Non-fertilized	MT354485
C4_rhizosphere_8	Firmicutes	Bacillaceae	Bacillus	N	Colony picking	TWYE	Rhizosphere	Cadenza4	Non-fertilized	MT354486
C4_rhizosphere_9	Proteobacteria	Pseudomonadaceae	Pseudomonas	N	Colony picking	10TSA	Rhizosphere	Cadenza4	Non-fertilized	MT354487
C4NPK_rhizoplane_1	Proteobacteria	Rhizobiaceae	Allorhizobium-Neorhizobium-Pararhizobium-Rhizobium	N	Colony picking	TSA	Rhizosphere	Cadenza4	Non-fertilized	MT354510
C4NPK_rhizoplane_10	Proteobacteria	Rhodanobacteraceae	Luteibacter		Colony picking	1/10th TSA	Rhizoplane	Cadenza8	Fertilized	MT354514
C4NPK_rhizoplane_13	Proteobacteria	Rhizobiaceae	Allorhizobium-Neorhizobium-Pararhizobium-Rhizobium	Zn	Colony picking	1/10th TSA	Rhizoplane	Cadenza8	Fertilized	MT354515
C4NPK_rhizoplane_16	Proteobacteria	Rhizobiaceae	Allorhizobium-Neorhizobium-Pararhizobium-Rhizobium	Zn	Colony picking	1/10th TSA	Rhizoplane	Cadenza8	Fertilized	MT354516
C4NPK_rhizoplane_17	Proteobacteria	Rhizobiaceae	Allorhizobium-Neorhizobium-Pararhizobium-Rhizobium		Colony picking	1/10th TSA	Rhizoplane	Cadenza8	Fertilized	MT354517
C4NPK_rhizoplane_22	Proteobacteria	Rhizobiaceae	Allorhizobium-Neorhizobium-Pararhizobium-Rhizobium	NZn	Colony picking	1/10th TSA	Rhizoplane	Cadenza8	Fertilized	MT354518
C4NPK_rhizoplane_24	Proteobacteria	Rhizobiaceae	Allorhizobium-Neorhizobium-Pararhizobium-Rhizobium	Zn	Colony picking	1/10th TSA	Rhizoplane	Cadenza8	Fertilized	MT354519
C4NPK_rhizoplane_25	Proteobacteria	Rhizobiaceae	Allorhizobium-Neorhizobium-Pararhizobium-Rhizobium		Colony picking	1/10th TSA	Rhizoplane	Cadenza8	Fertilized	MT354520
C4NPK_rhizoplane_26	Proteobacteria	Rhizobiaceae	Allorhizobium-Neorhizobium-Pararhizobium-Rhizobium		Colony picking	1/10th TSA	Rhizoplane	Cadenza8	Fertilized	MT354521
C4NPK_rhizoplane_29	Proteobacteria	Rhizobiaceae	Allorhizobium-Neorhizobium-Pararhizobium-Rhizobium	N	Colony picking	1/10th TSA	Rhizoplane	Cadenza8	Fertilized	MT354522
C4NPK_rhizoplane_30	Proteobacteria	Rhizobiaceae	Allorhizobium-Neorhizobium-Pararhizobium-Rhizobium	NZn	Colony picking	1/10th TSA	Rhizoplane	Cadenza8	Fertilized	MT354523
C4NPK_rhizoplane_31	Proteobacteria	Pseudomonadaceae	Pseudomonas	PK	Colony picking	1/10th TSA	Rhizoplane	Cadenza8	Fertilized	MT354524
C4NPK_rhizoplane_32	Proteobacteria	Rhizobiaceae	Allorhizobium-Neorhizobium-Pararhizobium-Rhizobium		Colony picking	1/10th TSA	Rhizoplane	Cadenza8	Fertilized	MT354525
C4NPK_rhizoplane_33	Proteobacteria	Rhizobiaceae	Allorhizobium-Neorhizobium-Pararhizobium-Rhizobium		Colony picking	1/10th TSA	Rhizoplane	Cadenza8	Fertilized	MT354526
C4NPK_rhizoplane_37	Proteobacteria	Rhizobiaceae	Allorhizobium-Neorhizobium-Pararhizobium-Rhizobium	N	Colony picking	1/10th TSA	Rhizoplane	Cadenza8	Fertilized	MT354527
C4NPK_rhizoplane_38	Proteobacteria	Rhizobiaceae	Allorhizobium-Neorhizobium-Pararhizobium-Rhizobium	Zn	Colony picking	1/10th TSA	Rhizoplane	Cadenza8	Fertilized	MT354528
C4NPK_rhizoplane_41	Proteobacteria	Rhizobiaceae	Allorhizobium-Neorhizobium-Pararhizobium-Rhizobium	Zn	Colony picking	1/10th TSA	Rhizoplane	Cadenza8	Fertilized	MT354529
C4NPK_rhizoplane_43	Proteobacteria	Rhizobiaceae	Allorhizobium-Neorhizobium-Pararhizobium-Rhizobium	N	Colony picking	1/10th TSA	Rhizoplane	Cadenza8	Fertilized	MT354530
C4NPK_rhizoplane_45	Proteobacteria	Rhizobiaceae	Allorhizobium-Neorhizobium-Pararhizobium-Rhizobium	N	Colony picking	1/10th TSA	Rhizoplane	Cadenza8	Fertilized	MT354531
C4NPK_rhizoplane_46	Proteobacteria	Rhizobiaceae	Allorhizobium-Neorhizobium-Pararhizobium-Rhizobium	Zn	Colony picking	1/10th TSA	Rhizoplane	Cadenza8	Fertilized	MT354532
C4NPK_rhizoplane_47	Proteobacteria	Rhizobiaceae	Allorhizobium-Neorhizobium-Pararhizobium-Rhizobium		Colony picking	1/10th TSA	Rhizoplane	Cadenza8	Fertilized	MT354533
C4NPK_rhizoplane_5	Proteobacteria	Rhizobiaceae	Allorhizobium-Neorhizobium-Pararhizobium-Rhizobium	Zn	Colony picking	1/10th TSA	Rhizoplane	Cadenza8	Fertilized	MT354511
C4NPK_rhizoplane_7	Proteobacteria	Rhizobiaceae	Allorhizobium-Neorhizobium-Pararhizobium-Rhizobium		Colony picking	1/10th TSA	Rhizoplane	Cadenza8	Fertilized	MT354512
C4NPK_rhizoplane_8	Proteobacteria	Rhizobiaceae	Allorhizobium-Neorhizobium-Pararhizobium-Rhizobium	Zn	Colony picking	1/10th TSA	Rhizoplane	Cadenza8	Fertilized	MT354513
C4NPK_rhizosphere_10	Firmicutes	Bacillaceae	Bacillus	N	Colony picking	TYG	Rhizosphere	Cadenza8	Fertilized	MT354538
C4NPK_rhizosphere_11	Firmicutes	Bacillaceae	Bacillus		Colony picking	M408	Rhizosphere	Cadenza8	Fertilized	MT354539
C4NPK_rhizosphere_13	Actinobacteriota	Micrococcaceae	Arthrobacter		Colony picking	M715	Rhizosphere	Cadenza8	Fertilized	MT354540
C4NPK_rhizosphere_14	Firmicutes	Bacillaceae	Bacillus		Colony picking	FM	Rhizosphere	Cadenza8	Fertilized	MT354541
C4NPK_rhizosphere_15	Firmicutes	Bacillaceae	Bacillus		Colony picking	TWYE	Rhizosphere	Cadenza8	Fertilized	MT354542
C4NPK_rhizosphere_16	Firmicutes	Bacillaceae	Bacillus		Colony picking	10TSA	Rhizosphere	Cadenza8	Fertilized	MT354543
C4NPK_rhizosphere_17	Actinobacteriota	Micrococcaceae	Pseudarthrobacter	K	Colony picking	TYG	Rhizosphere	Cadenza8	Fertilized	MT354544
C4NPK_rhizosphere_19	Firmicutes	Bacillaceae	Bacillus		Colony picking	TSA	Rhizosphere	Cadenza8	Fertilized	MT354545
C4NPK_rhizosphere_2	Firmicutes	Bacillaceae	Bacillus	N	Colony picking	M408	Rhizosphere	Cadenza8	Fertilized	MT354534
C4NPK_rhizosphere_21	Actinobacteriota	Microbacteriaceae	Leifsonia		Colony picking	M715	Rhizosphere	Cadenza8	Fertilized	MT354546
C4NPK_rhizosphere_22	Actinobacteriota	Microbacteriaceae	Leifsonia		Colony picking	10TSA	Rhizosphere	Cadenza8	Fertilized	MT354547
C4NPK_rhizosphere_25	Actinobacteriota	Micrococcaceae	Pseudarthrobacter	N	Colony picking	YEM	Rhizosphere	Cadenza8	Fertilized	MT354548
C4NPK_rhizosphere_28	Actinobacteriota	Micrococcaceae			Colony picking	M408	Rhizosphere	Cadenza8	Fertilized	MT354549
C4NPK_rhizosphere_29	Actinobacteriota	Micrococcaceae	Arthrobacter		Colony picking	M715	Rhizosphere	Cadenza8	Fertilized	MT354550
C4NPK_rhizosphere_30	Firmicutes	Bacillaceae	Bacillus		Colony picking	TWYE	Rhizosphere	Cadenza8	Fertilized	MT354551
C4NPK_rhizosphere_32	Firmicutes	Bacillaceae	Bacillus		Colony picking	TSA	Rhizosphere	Cadenza8	Fertilized	MT354552
C4NPK_rhizosphere_34	Actinobacteriota	Micrococcaceae	Arthrobacter	N	Colony picking	TYG	Rhizosphere	Cadenza8	Fertilized	MT354553
C4NPK_rhizosphere_35	Proteobacteria	Burkholderiaceae	Paraburkholderia		Colony picking	YEM	Rhizosphere	Cadenza8	Fertilized	MT354554
C4NPK_rhizosphere_36	Actinobacteriota	Microbacteriaceae	Leifsonia		Colony picking	M408	Rhizosphere	Cadenza8	Fertilized	MT354555
C4NPK_rhizosphere_37	Firmicutes	Bacillaceae	Bacillus		Colony picking	M715	Rhizosphere	Cadenza8	Fertilized	MT354556
C4NPK_rhizosphere_38	Actinobacteriota	Micrococcaceae	Pseudarthrobacter		Colony picking	FM	Rhizosphere	Cadenza8	Fertilized	MT354557
C4NPK_rhizosphere_39	Actinobacteriota	Microbacteriaceae	Leifsonia		Colony picking	TWYE	Rhizosphere	Cadenza8	Fertilized	MT354558
C4NPK_rhizosphere_40	Actinobacteriota	Micrococcaceae	Arthrobacter		Colony picking	TSA	Rhizosphere	Cadenza8	Fertilized	MT354559
C4NPK_rhizosphere_42	Firmicutes	Bacillaceae	Bacillus	K	Colony picking	TYG	Rhizosphere	Cadenza8	Fertilized	MT354560
C4NPK_rhizosphere_43	Firmicutes	Paenibacillaceae			Colony picking	M408	Rhizosphere	Cadenza8	Fertilized	MT354561
C4NPK_rhizosphere_45	Actinobacteriota	Micrococcaceae	Pseudarthrobacter		Colony picking	M715	Rhizosphere	Cadenza8	Fertilized	MT354562
C4NPK_rhizosphere_46	Actinobacteriota	Microbacteriaceae	Leifsonia		Colony picking	TWYE	Rhizosphere	Cadenza8	Fertilized	MT354563
C4NPK_rhizosphere_48	Actinobacteriota	Micrococcaceae	Pseudarthrobacter		Colony picking	M408	Rhizosphere	Cadenza8	Fertilized	MT354564
C4NPK_rhizosphere_5	Actinobacteriota	Streptomycetaceae	Streptomyces		Colony picking	M715	Rhizosphere	Cadenza8	Fertilized	MT354535
C4NPK_rhizosphere_6	Actinobacteriota	Microbacteriaceae	Leifsonia		Colony picking	TWYE	Rhizosphere	Cadenza8	Fertilized	MT354536
C4NPK_rhizosphere_8	Firmicutes	Bacillaceae	Bacillus		Colony picking	1/10th TSA	Rhizosphere	Cadenza8	Fertilized	MT354537
