# Supplementary material for: Inorganic Chemical Fertilizer Application to Wheat Reduces the Abundance of Putative Plant Growth-Promoting Rhizobacteria
Source: Front Microbiol. 2021 Mar 11;12:642587. doi: 10.3389/fmicb.2021.642587 (PMC7991844; doi:10.3389/fmicb.2021.642587)
Supplement: Supplementary file 1 [file Data_Sheet_1.zip › Supplementary_material/Supplementary_Table_S9.xlsx]

## Sheet: Sheet1
Supplementary Table S9 Differentially abundant 16S rRNA gene ASVs which were found to be enriched in culture-dependent
rhizosphere and rhizoplane samples from non-fertilized wheat and fertilized wheat. ASVs identified in both culture-independent and
culture-dependent methods are indicated on bold. ASVs identified in the isolate database are are indicated in red.
	Rhizocompartment	Treatment	ASV	Phylum	Family	Genus	log2 Fold Change	p adjusted
	Rhizosphere	Non-fertilized	ASV_675	Firmicutes	NA	NA	24.4011	1.14342e-09
			ASV_4612	Firmicutes	NA	NA	22.3833	2.72556e-08
			ASV_1126	Firmicutes	Paenibacillaceae	Paenibacillus	22.0391	3.65653e-08
			ASV_2988	Actinobacteria	NA	NA	21.3133	8.39661e-08
			ASV_2569	Actinobacteria	Streptomycetaceae	Streptomyces	21.2902	8.39661e-08
			ASV_3448	Proteobacteria	Pseudomonadaceae	Pseudomonas	10.8746	0.00452059
			ASV_5154	Proteobacteria	NA	NA	10.1445	0.00618077
			ASV_1717	Proteobacteria	Pseudomonadaceae	Pseudomonas	8.42382	0.0354546
		Fertilized	ASV_3070	Actinobacteria	NA	NA	-25.5915	1.28446e-10
			ASV_1437	Proteobacteria	NA	NA	-13.4247	0.00152468
			ASV_1979	Proteobacteria	Rhodanobacteraceae	Rhodanobacter	-12.8524	0.000262442
			ASV_1963	Actinobacteria	Microbacteriaceae	NA	-12.2155	0.00045502
			ASV_1557	Actinobacteria	Microbacteriaceae	Leifsonia	-11.2349	0.00045502
			ASV_1213	Actinobacteria	Microbacteriaceae	Microbacterium	-10.4353	0.0025772
			ASV_4616	Proteobacteria	NA	NA	-10.3261	0.00276096
			ASV_229	Actinobacteria	NA	NA	-10.0421	0.0249464
			ASV_5451	Actinobacteria	NA	NA	-8.60319	0.0149898
	Rhizoplane	Non-fertilized	ASV_1275	Proteobacteria	Pseudomonadaceae	Pseudomonas	27.2576	7.64352e-14
			ASV_3331	Proteobacteria	Pseudomonadaceae	Pseudomonas	26.7036	1.44038e-13
			ASV_4785	Proteobacteria	Pseudomonadaceae	Pseudomonas	25.5141	1.51875e-12
			ASV_4083	Proteobacteria	Pseudomonadaceae	Pseudomonas	25.0736	3.06242e-12
			ASV_4739	Proteobacteria	Pseudomonadaceae	Pseudomonas	24.8865	3.72839e-12
			ASV_2155	Proteobacteria	NA	NA	24.2563	5.25208e-12
			ASV_3921	Proteobacteria	NA	NA	23.8975	1.32935e-11
			ASV_2852	Bacteroidetes	NA	NA	23.6177	3.10144e-11
			ASV_1717	Proteobacteria	Pseudomonadaceae	Pseudomonas	9.17798	0.0329487
			ASV_4593	Proteobacteria	Rhizobiaceae	Rhizobium	9.12325	0.0163596
		Fertilized	ASV_4049	Bacteroidetes	Sphingobacteriaceae	Pedobacter	-23.4352	4.66203e-11
			ASV_1963	Actinobacteria	NA	NA	-9.74516	0.00346979
			ASV_4187	Proteobacteria	Burkholderiaceae	Paraburkholderia	-9.39027	0.0165084
			ASV_5248	Proteobacteria	Caulobacteraceae	NA	-9.3268	0.0153825
			ASV_1979	Proteobacteria	Rhodanobacteraceae	Rhodanobacter	-8.74888	0.0282457
			ASV_2277	Proteobacteria	NA	NA	-8.4881	0.0312285
