# Supplementary material for: Inorganic Chemical Fertilizer Application to Wheat Reduces the Abundance of Putative Plant Growth-Promoting Rhizobacteria
Source: Front Microbiol. 2021 Mar 11;12:642587. doi: 10.3389/fmicb.2021.642587 (PMC7991844; doi:10.3389/fmicb.2021.642587)
Supplement: Supplementary file 1 [file Data_Sheet_1.zip › Supplementary_material/Supplementary_Table_S8.xlsx]

## Sheet: Sheet1
Supplementary Table S8 Differentially abundant 16S rRNA gene ASVs which were found to be enriched in culture-independent
rhizosphere and rhizoplane samples from non-fertilized wheat and fertilized wheat. ASVs identified in both culture-independent and
culture-dependent methods are indicated on bold. ASVs identified in the isolate database are are indicated in red.
	Rhizocompartment	Treatment	ASV	Phylum	Family	Genus	log2 Fold Change	p adjusted
	Rhizosphere	Non-fertilized	ASV_540	Firmicutes	NA	NA	22.4093	2.31778e-14
			ASV_4499	Actinobacteria	Streptomycetaceae	Kitasatospora	8.6226	0.000965631
			ASV_2669	Proteobacteria	NA	NA	8.19101	8.53933e-05
			ASV_5446	Proteobacteria	NA	NA	7.72971	0.000534684
			ASV_784	Acidobacteria	NA	NA	7.61647	0.0290961
			ASV_4613	Proteobacteria	NA	NA	7.53455	0.0093007
			ASV_530	Acidobacteria	NA	NA	7.36538	0.00171896
			ASV_90	Acidobacteria	NA	NA	7.34282	0.0140975
			ASV_2562	Proteobacteria	NA	NA	7.3264	0.0418491
			ASV_6	Firmicutes	Bacillaceae	Bacillus	7.23316	0.0173669
			ASV_2507	Proteobacteria	NA	NA	6.71149	0.0405928
		Fertilized	ASV_3551	Proteobacteria	Rhodanobacteraceae	NA	-10.4971	3.19033e-07
			ASV_1216	Actinobacteria	NA	NA	-9.70107	2.30756e-07
			ASV_3984	Actinobacteria	NA	NA	-9.5329	3.73072e-07
			ASV_3631	Proteobacteria	NA	NA	-9.38854	5.30562e-07
			ASV_3707	Proteobacteria	NA	NA	-9.32504	0.00262387
			ASV_3908	Proteobacteria	NA	NA	-9.28052	8.4677e-07
			ASV_2895	Proteobacteria	NA	NA	-9.22419	3.08242e-06
			ASV_5308	Proteobacteria	NA	NA	-9.19401	1.20649e-06
			ASV_250	Actinobacteria	NA	NA	-9.08822	0.00358988
			ASV_125	Actinobacteria	NA	NA	-9.03366	4.03503e-06
			ASV_3562	Actinobacteria	NA	NA	-9.01196	6.25781e-06
			ASV_4070	Acidobacteria	NA	NA	-8.93699	7.56937e-06
			ASV_3700	Actinobacteria	Catenulisporaceae	Catenulispora	-8.79951	6.75026e-06
			ASV_4900	Bacteroidetes	NA	NA	-8.77203	0.000965631
			ASV_1975	Actinobacteria	NA	NA	-8.60307	1.80087e-05
			ASV_1803	Proteobacteria	NA	NA	-8.55873	0.00108029
			ASV_2070	Proteobacteria	NA	NA	-8.32257	0.0115512
			ASV_1051	Proteobacteria	Rhizobiaceae	Rhizobium	-8.3085	0.00208315
			ASV_1088	Cyanobacteria	NA	NA	-8.14556	0.00494791
			ASV_2348	Actinobacteria	NA	NA	-8.14483	0.000198449
			ASV_3722	Proteobacteria	NA	NA	-8.00633	0.00351374
			ASV_469	Proteobacteria	NA	NA	-7.77253	0.000595697
			ASV_5379	Actinobacteria	Micrococcaceae	Arthrobacter	-7.73936	0.0261338
			ASV_128	Verrucomicrobia	NA	NA	-7.68171	0.00118005
			ASV_4415	Actinobacteria	NA	NA	-7.67025	0.0078516
			ASV_1808	Actinobacteria	Nocardioidaceae	Nocardioides	-7.63857	0.000965631
			ASV_4164	Proteobacteria	Phyllobacteriaceae	NA	-7.58836	0.030615
			ASV_3136	Proteobacteria	Rhizobiaceae	NA	-7.57755	0.0321817
			ASV_3141	Proteobacteria	NA	NA	-7.5092	0.0116929
			ASV_3569	Firmicutes	NA	NA	-7.47668	0.0111648
			ASV_1607	Proteobacteria	NA	NA	-7.44699	0.0137261
			ASV_3667	Bacteroidetes	NA	NA	-7.41589	0.00167269
			ASV_4942	Proteobacteria	NA	NA	-7.36567	0.0405928
			ASV_1154	Firmicutes	NA	NA	-7.36328	0.0143212
			ASV_3288	Firmicutes	NA	NA	-7.32916	0.0168615
			ASV_1238	Proteobacteria	NA	NA	-7.30212	0.0172152
			ASV_3866	Proteobacteria	NA	NA	-7.03781	0.0261338
			ASV_1288	Proteobacteria	Burkholderiaceae	Cupriavidus	-7.01282	0.00636361
			ASV_4679	Proteobacteria	NA	NA	-6.69002	0.0444134
			ASV_1291	Bacteroidetes	Sphingobacteriaceae	NA	-4.58934	0.0350286
			ASV_2126	Actinobacteria	Catenulisporaceae	Catenulispora	-4.21147	0.00636361
			ASV_45	Proteobacteria	Burkholderiaceae	NA	-3.28262	0.00364683
			ASV_4714	Actinobacteria	Microbacteriaceae	Leifsonia	-2.94556	0.00636361
	Rhizoplane	Non-fertilized	ASV_3225	Proteobacteria	NA	NA	7.61669	0.00492413
			ASV_5126	Proteobacteria	NA	NA	7.58079	0.000260183
			ASV_5363	Proteobacteria	NA	NA	7.06784	0.0109623
			ASV_3142	Proteobacteria	NA	NA	7.03547	0.00124268
			ASV_150	Acidobacteria	NA	NA	7.02127	0.0020034
			ASV_2870	Acidobacteria	NA	NA	6.94312	0.0127826
			ASV_4403	Actinobacteria	Streptomycetaceae	Streptomyces	6.79868	0.0459592
			ASV_2108	Acidobacteria	NA	NA	6.64637	0.019013
			ASV_806	Proteobacteria	NA	NA	6.63354	0.0032662
			ASV_5385	Acidobacteria	NA	NA	6.57835	0.0215816
			ASV_3495	Acidobacteria	NA	NA	6.5622	0.0214214
			ASV_2430	Proteobacteria	NA	NA	6.51137	0.00359188
			ASV_103	Proteobacteria	NA	NA	6.50717	0.00359188
			ASV_1384	Acidobacteria	NA	NA	6.49153	0.0229624
			ASV_4088	Acidobacteria	NA	NA	6.48454	0.0231543
			ASV_2382	Proteobacteria	NA	NA	6.37829	0.0252926
			ASV_5002	Gemmatimonadetes	NA	NA	6.35303	0.00785906
			ASV_930	Acidobacteria	NA	NA	6.28762	0.0303926
			ASV_2658	Bacteroidetes	NA	NA	6.25585	0.0301829
			ASV_935	Acidobacteria	NA	NA	6.22391	0.0310841
			ASV_3485	Acidobacteria	NA	NA	6.19619	0.0339728
			ASV_5172	Acidobacteria	NA	NA	6.18299	0.033438
			ASV_635	Proteobacteria	NA	NA	6.11196	0.00947272
			ASV_4587	Acidobacteria	NA	NA	6.03364	0.0406416
			ASV_4057	Proteobacteria	NA	NA	5.97619	0.0117486
			ASV_2571	Acidobacteria	NA	NA	5.93202	0.0128233
			ASV_2023	Actinobacteria	NA	NA	5.89615	0.0481974
			ASV_4444	Proteobacteria	NA	NA	5.89349	0.0481512
			ASV_3296	Proteobacteria	NA	NA	5.8517	0.0495544
			ASV_1658	Acidobacteria	NA	NA	5.81327	0.0207345
			ASV_3115	Acidobacteria	NA	NA	5.75937	0.0184771
			ASV_4562	Firmicutes	NA	NA	5.697	0.0213315
			ASV_422	Bacteroidetes	NA	NA	5.60948	0.0271546
			ASV_3865	Acidobacteria	NA	NA	5.31484	0.0392824
			ASV_3448	Proteobacteria	Pseudomonadaceae	Pseudomonas	5.28916	0.0427846
			ASV_3917	Proteobacteria	NA	NA	5.17108	0.0459592
			ASV_1772	Acidobacteria	NA	NA	4.69111	0.0304839
		Fertilized	ASV_2089	Proteobacteria	Xanthomonadaceae	Lysobacter	-24.3236	1.30358e-15
			ASV_4187	Proteobacteria	Burkholderiaceae	Paraburkholderia	-16.0098	7.81511e-14
			ASV_1979	Proteobacteria	Rhodanobacteraceae	Rhodanobacter	-11.7317	1.25638e-05
			ASV_1818	Proteobacteria	Rhodanobacteraceae	Rhodanobacter	-11.5799	3.44115e-08
			ASV_1557	Actinobacteria	Microbacteriaceae	Leifsonia	-11.298	3.52899e-08
			ASV_4616	Proteobacteria	NA	NA	-11.1427	3.95316e-05
			ASV_4314	Proteobacteria	Burkholderiaceae	Burkholderia	-10.5757	1.02928e-06
			ASV_5039	Proteobacteria	NA	NA	-10.5665	3.93896e-06
			ASV_1830	Proteobacteria	NA	NA	-10.2031	5.24751e-07
			ASV_3329	Proteobacteria	NA	NA	-9.92328	2.77155e-06
			ASV_1168	Proteobacteria	Burkholderiaceae	Burkholderia	-9.66741	0.000469721
			ASV_3287	Proteobacteria	NA	NA	-9.42764	0.00404727
			ASV_1432	Proteobacteria	NA	NA	-9.26714	0.000769408
			ASV_3385	Proteobacteria	NA	NA	-9.15702	0.000670841
			ASV_1340	Proteobacteria	NA	NA	-9.07487	0.00481397
			ASV_1189	Proteobacteria	NA	NA	-8.95509	7.26292e-05
			ASV_3682	Acidobacteria	NA	NA	-8.94425	0.00144996
			ASV_2671	Actinobacteria	Catenulisporaceae	Catenulispora	-8.81411	3.79164e-06
			ASV_2542	Proteobacteria	NA	NA	-8.56323	0.00942288
			ASV_296	Proteobacteria	Burkholderiaceae	Burkholderia	-8.54647	0.0109623
			ASV_5405	Bacteroidetes	Sphingobacteriaceae	NA	-8.53721	7.26292e-05
			ASV_5248	Proteobacteria	Caulobacteraceae	NA	-8.48603	0.00277552
			ASV_1516	Proteobacteria	NA	NA	-8.39877	7.55925e-05
			ASV_2410	Actinobacteria	NA	NA	-8.39862	3.95316e-05
			ASV_954	Actinobacteria	Streptomycetaceae	Streptomyces	-8.33756	0.0124805
			ASV_2594	Proteobacteria	NA	NA	-8.26701	0.0125814
			ASV_229	Actinobacteria	NA	NA	-8.22922	0.000157805
			ASV_1963	Actinobacteria	Microbacteriaceae	NA	-8.22895	0.00282553
			ASV_4225	Firmicutes	Alicyclobacillaceae	Alicyclobacillus	-8.20362	0.00318272
			ASV_2941	Proteobacteria	NA	NA	-8.15298	0.00321122
			ASV_2249	Proteobacteria	NA	NA	-8.09541	0.0148713
			ASV_2637	Actinobacteria	Micromonosporaceae	Actinoplanes	-8.04697	0.000344454
			ASV_4049	Bacteroidetes	Sphingobacteriaceae	Pedobacter	-8.02614	0.00395896
			ASV_3790	Actinobacteria	Mycobacteriaceae	Mycobacterium	-7.97527	0.00405442
			ASV_4940	Actinobacteria	Catenulisporaceae	Catenulispora	-7.91516	0.000204768
			ASV_2865	Actinobacteria	NA	NA	-7.81205	0.0172611
			ASV_1326	Actinobacteria	Micrococcaceae	Arthrobacter	-7.78491	0.017812
			ASV_263	Actinobacteria	NA	NA	-7.73651	0.00395896
			ASV_4008	Proteobacteria	NA	NA	-7.68836	0.00472408
			ASV_2221	Proteobacteria	NA	NA	-7.66433	0.000294946
			ASV_4020	Proteobacteria	NA	NA	-7.57019	0.000855521
			ASV_2822	Actinobacteria	NA	NA	-7.56892	0.00581329
			ASV_5130	Actinobacteria	Micrococcaceae	Arthrobacter	-7.56338	0.0219703
			ASV_2277	Proteobacteria	NA	NA	-7.50661	0.00811357
			ASV_4476	Verrucomicrobia	NA	NA	-7.45924	0.00094497
			ASV_4373	Actinobacteria	Microbacteriaceae	Leifsonia	-7.41297	0.00757709
			ASV_3514	Firmicutes	NA	NA	-7.37358	0.00785906
			ASV_5094	Bacteroidetes	NA	NA	-7.32911	0.0285727
			ASV_4095	Bacteroidetes	NA	NA	-7.2856	0.00199457
			ASV_5236	Actinobacteria	NA	NA	-7.21258	0.0300311
			ASV_805	Bacteroidetes	NA	NA	-7.03995	0.0157209
			ASV_5155	Proteobacteria	NA	NA	-7.03689	0.0395342
			ASV_4326	Acidobacteria	NA	NA	-6.97611	0.0412311
			ASV_2513	Proteobacteria	NA	NA	-6.96899	0.00359188
			ASV_616	Bacteroidetes	NA	NA	-6.85689	0.00102234
			ASV_3765	Actinobacteria	Nocardioidaceae	Pimelobacter	-6.74485	0.0495544
			ASV_3092	Proteobacteria	NA	NA	-6.72361	0.0203352
			ASV_2620	Firmicutes	Bacillaceae	Bacillus	-6.53359	0.00644888
			ASV_2405	Actinobacteria	Micromonosporaceae	Micromonospora	-6.41554	0.0248608
			ASV_1437	Proteobacteria	NA	NA	-6.30896	0.000357749
			ASV_4630	Proteobacteria	NA	NA	-5.56968	0.0263132
			ASV_4783	Bacteroidetes	NA	NA	-5.42881	0.00931997
			ASV_5321	Bacteroidetes	NA	NA	-5.27211	0.0178914
			ASV_3972	Actinobacteria	NA	NA	-5.25662	0.0444882
			ASV_2852	Bacteroidetes	NA	NA	-5.16716	0.00395896
			ASV_4040	Actinobacteria	NA	NA	-5.00802	0.015286
			ASV_5451	Actinobacteria	NA	NA	-4.9646	0.0219703
			ASV_968	Proteobacteria	NA	NA	-4.89676	0.0291776
			ASV_2776	Actinobacteria	NA	NA	-4.80647	0.0299894
			ASV_1703	Proteobacteria	NA	NA	-4.44269	0.0412311
			ASV_3462	Proteobacteria	NA	NA	-4.33467	0.011208
			ASV_3503	Proteobacteria	Oxalobacteraceae	NA	-3.93822	0.0185265
			ASV_4593	Proteobacteria	Rhizobiaceae	Rhizobium	-3.89895	0.0354166
			ASV_1593	Proteobacteria	NA	NA	-3.49201	0.0257517
			ASV_2988	Actinobacteria	NA	NA	-3.31532	0.00282501
			ASV_3017	Bacteroidetes	NA	NA	-3.27145	0.0322655
			ASV_2197	Proteobacteria	Sorangiineae	NA	-3.21848	0.0196174
			ASV_5154	Proteobacteria	NA	NA	-3.19171	0.0148713
